# Supplementary material for: Predicting mortality in heart failure: BUN/creatinine ratio in MIMIC-III
Source: Front Cardiovasc Med. 2025 Mar 4;12:1510317. doi: 10.3389/fcvm.2025.1510317 (PMC11913865; doi:10.3389/fcvm.2025.1510317)
Supplement: Supplementary file 1 [file Datasheet1.csv]

	Age	BMI	SAPSII	SOFA	heartrate_min	heartrate_max	sysbp_min	sysbp_max	diasbp_min	diasbp_max	meanbp_min	meanbp_max	resprate_min	resprate_max	tempc_min	tempc_max	spo2_min	spo2_max	AnionGap_min	AnionGap_max	Bicarbonate_min	Bicarbonate_max	creatinine_min	creatinine_max	chloride_min	chloride_max	Glucose_min	Glucose_max	hematocrit_min	hematocrit_max	hemoglobin_min	hemoglobin_max	platelet_min	platelet_max	Potassium_min	Potassium_max	PTT_min	PTT_max	INR_min	INR_max	Sodium_min	Sodium_max	bun_min	bun_max	WBC_min	WBC_max	elixhauser_vanwalraven	gender	ethnicity
1	86	25.68052473	36	3	54	73	113	154	61	101	73	110	13	23	36.22222222	36.66666667	96	100	16	17	28	29	1.8	2	101	105	156	163	43.1	43.1	13.9	13.9	131	131	4.4	5.8	44.2	150	1.1	1.4	140	146	39	41	9.7	9.7	20	1	2
2	79	27.82228748	27	2	70	73	85	133	50	75	61.66669846	90.66670227	12	18	36.22222053	36.33333418	96	100	15	17	27	28	1.2	1.2	103	103	77	78	28.6	30.8	9.8	10.2	209	216	3.6	4	29.9	30.5	1.7	1.7	142	143	22	24	7.6	8.5	0	1	1
3	76	21.22882332	35	2	66	87	92	130	18	57	44.66669846	78.66670227	17	25	36.83333503	38.22222392	87	98	11	13	32	34	0.7	0.9	95	96	131	188	37.4	38.6	12.2	12.3	185	186	3.6	4.7	65.6	65.6	1.5	1.5	136	136	36	38	9.7	10.2	2	1	1
4	76	21.22882332	51	8	48	74	68	147	24	67	6	92	12	27	36.88888974	37.22222222	91	100	10	11	28	30	0.8	0.9	102	104	110	147	29.9	30.4	10	10.2	307	354	3.9	6.7	28.2	29.5	1.1	1.2	135	138	20	21	12.1	19.4	2	1	1
5	76	21.22882332	61	7	76	111	55	140	27	63	41	83.33329773	12	27	36.99999915	38.16666497	75	99	8	12	32	35	0.5	0.8	103	112	153	229	30.6	37.9	9.1	11.5	338	433	3.3	4	31.9	35	1.6	1.6	146	149	33	41	18.6	27.6	2	1	1
6	42	48.22231867	19	0	96	108	92	130	68	99	77	109	13	28	36.0555564	36.72222137	93	98	12	15	25	28	0.6	0.7	107	108	127	153	34.5	39	11.8	13.1	255	255	3.4	4.2	44.4	77.2	1.3	1.5	143	145	10	11	7.5	7.5	9	1	1
7	75	26.57755658	27	3	89	107	75	99	32	54	46.33330154	68.66670227	14	27	36.33333418	36.88888974	96	99	8	8	33	34	0.6	0.8	88	91	220	252	33.8	34.6	11.3	11.7	176	180	3.7	4	39.4	137.7	2.1	2.5	126	128	19	21	8.3	10.88	4	2	3
8	73	38.70400131	30	1	71	87	70	162	30	63	41	99	10	17	35.72222392	37.22222222	98	100	10	10	29	29	0.7	0.7	106	106	143	143	25.9	27.6	8.8	8.8	259	259	3.7	3.7	36.3	24.6	1.7	1.1	141	141	19	19	4.4	4.4	13	2	1
9	73	27.3990447	34	6	64	85	87	139	29	74	48	78	11	18	36.33333418	38.00000085	94	100	10	11	39	39	1	1	88	93	136	233	26.3	29.3	8.8	9.6	454	454	3.9	4	25.4	25.4	1.1	1.1	132	139	36	37	12.7	14.5	13	2	1
10	53	19.44208041	27	2	76	105	86	138	25	72	46.33330154	92	14	32	36.38888889	36.88888974	89	100	14	17	26	31	1.4	1.8	102	105	153	222	36.8	36.8	11.9	11.9	323	323	4.4	6.3	28.6	28.6	1.3	1.3	142	142	29	45	13.1	13.1	5	1	1
11	53	16.76041414	44	8	73	96	63	141	12	96	39	107.6669998	15	29	35.38888719	37.05555386	82	99	21	26	13	17	3.7	4.4	97	101	239	390	32.7	36.2	11.1	12.3	253	257	4.4	6.1	28.6	28.6	1.1	1.1	130	135	126	141	8.1	9.1	6	1	1
12	51	76.30784492	17	1	84	106	114	149	43	115	71.33329773	122.3330002	15	27	36.72222137	38.11111026	81	95	14	14	34	34	0.5	0.5	94	94	123	123	47	47	13.6	13.6	145	145	4.3	4.3	29.7	84.4	4.8	6.1	138	138	5	5	4.6	4.6	0	2	2
13	80	24.21879844	37	2	66	85	79	102	38	69	53	78.66670227	16	27	35.44444614	36.27777947	87	100	15	15	23	23	1.5	1.5	101	101	45	45	30.8	30.8	10.5	10.5	301	301	4.2	4.2	29	29	1.5	1.5	135	135	64	64	18.4	18.4	4	2	1
14	80	24.21879844	37	3	67	90	81	123	43	65	56	79.66670227	17	32	35.50000085	36.61111196	92	100	15	17	24	25	1.3	1.4	95	97	118	175	32.6	32.6	10.8	10.8	274	274	3.8	4.4	36.6	36.6	2.3	2.3	131	134	70	76	15.2	15.2	4	2	1
15	80	28.28809466	55	5	51	98	94	136	26	73	51.33330154	86.66670227	13	30	35.72222392	38.05555556	87	100	15	18	23	26	3.5	4	100	106	91	124	27.1	32.8	8.7	9.8	139	174	3.7	5.7	32.1	62.3	1.7	1.8	138	140	61	64	5.9	6.2	8	1	1
16	58	10.09243774	31	6	50	73	83	132	44	95	51	101	14	31	35.38888889	37.11111111	89	97	8	12	36	40	1	1.1	92	95	90	145	49.1	49.1	16.2	16.2	227	227	3.7	4.2	27.4	37.9	1.1	1.2	136	139	24	24	6.7	6.7	22	1	1
17	80	24.35719157	46	9	70	138	89	130	34	45	52	73	12	18	37.16666751	38.38888804	97	100	19	20	20	21	2.1	2.4	97	98	153	315	30.5	36	10.7	12	128	146	3.7	4.6	76.8	150	2	8	132	134	59	67	9.7	15.3	-1	1	1
18	77	21.83102958	56	11	66	72	80	112	38	73	53	80.66670227	13	29	34.55555386	36.33333418	90	96	22	27	19	22	4.3	4.6	93	93	65	162	26.7	33	8.7	11	135	162	4.6	5.2	44.8	44.8	2.7	2.7	132	134	51	53	5.5	7.6	21	1	1
19	68	29.30175613	25	3	63	77	95	138	54	77	68	96	13	26	36.22222053	36.99999915	91	99	15	17	29	29	1.2	1.3	97	98	79	122	30.2	33.3	9.8	11	121	130	3	3.8	36	36	1.6	1.7	138	140	22	22	4.6	5.9	4	1	1
20	79	21.09726442	37	1	65	146	87	148	25	85	47.33330154	91	13	26	35.72222392	36.55555725	91	100	14	18	22	24	1.1	1.1	104	105	85	118	31.4	31.4	10.4	10.4	254	254	3.9	4.6	30.6	30.6	1.8	1.8	138	140	28	30	10.4	10.4	5	2	1
21	75	26.69612565	38	8	55	86	86	152	36	103	52.66669846	119.3330002	13	34	35.55555556	37.27777693	92	100	14	14	30	30	2.1	2.1	100	100	145	145	27.7	28	8.9	9.2	72	72	5	5	29.8	29.8	1.3	1.3	139	139	33	33	12.9	12.9	7	1	1
22	77	33.85850082	40	3	70	128	72	127	41	91	52	103	12	44	35.83333333	37.33333164	89	99	9	11	39	40	1.7	2.2	86	89	111	192	34.7	38.1	11.8	12.8	188	191	4.1	5.1	39.7	39.7	4.8	4.8	132	134	33	40	11.2	11.4	0	1	1
23	51	46.25812741	37	6	89	135	89	165	56	97	68	115	6	27	36.38888889	38.33333333	95	100	13	18	27	30	0.8	1	100	103	183	251	35	42.7	11.1	11.9	340	346	3.5	4.2	27.6	69.7	1.3	1.3	142	145	12	14	23.7	28.4	0	2	2
24	82	27.1849533	36	1	56	130	94	134	40	66	61.33330154	88	18	36	36.83333503	37.05555386	78	98	8	12	39	40	0.3	0.4	96	98	99	129	34.4	37.2	10.7	11.7	287	293	4	5.5	25.9	26.4	1.4	1.5	141	142	16	19	6.4	8.1	7	2	1
25	49	27.33691534	37	7	71	112	71	145	16	90	40.33330154	101	8	25	35.33333249	36.38888889	85	100	20	26	12	23	3.2	3.6	93	98	102	103	33.5	39.6	10.9	12.9	355	492	3.9	7.1	41.1	51.5	2.3	21.5	127	133	46	51	10.3	12.7	30	1	3
26	49	27.33691534	22	4	81	103	74	138	45	79	58	98.66670227	9	27	35.44444614	36.11111111	94	100	16	16	23	23	1.3	1.3	103	103	92	92	42.2	42.2	13.6	13.6	328	328	4.5	4.5	32.1	33	3.5	3.8	137	137	26	26	6.4	6.4	27	1	3
27	70	51.08652795	34	4	69	91	91	122	19	65	39	84	16	30	36.77777608	37.16666751	93	100	15	20	24	26	1.1	1.7	99	101	221	227	28.5	29	9.1	9.6	187	227	4.1	5.8	55.1	55.1	1.4	1.4	136	139	42	50	13.5	15.1	4	2	1
28	77	31.84478687	49	9	72	131	47	125	30	72	35	153	16	23	37.16666751	38.22222392	94	100	13	16	22	23	1.7	2.1	110	114	109	292	27	31.2	9.1	10.2	285	289	3.7	4.6	65.6	139.3	1.1	2.1	144	146	21	22	10	11.6	0	1	3
29	77	33.52082829	49	9	72	114	68	145	30	115	42.66669846	125	12	35	36.99999915	37.77777778	93	100	14	16	21	23	2	2.6	104	110	128	302	26	29.1	8.5	9.7	236	240	4.1	5.2	30.2	31.7	1.4	1.4	136	143	35	41	15.2	16.5	0	1	3
30	71	21.81848661	30	3	84	99	101	137	52	75	84	98	13	26	36.66666667	37.16666751	95	100	16	20	18	19	1.3	1.5	106	109	132	263	27	33.1	8.9	10.5	176	230	3.7	4.9	31.7	71.6	1.2	1.3	138	140	41	44	12.1	15	5	2	1
31	79	24.54171575	49	8	79	125	90	169	36	65	53	97	10	17	35.09999847	38	81	100	14	13	21	23	0.8	0.8	109	112	50	165	20	31.7	6.5	10.8	75	187	3	5.9	37.8	66.8	1.3	1.5	137	141	8	8	17.5	19	-1	2	3
32	82	20.78291354	37	5	64	85	87	116	39	66	55.66669846	79	12	38	36.61111196	37.05555386	90	100	15	16	26	28	2.1	2.3	98	98	84	96	31	34.2	10.3	11.4	128	144	3.9	4.2	31.9	31.9	1.5	1.5	135	138	75	76	15.8	16.4	8	1	1
33	62	25.85464705	32	2	78	100	87	125	50	79	59	84	17	35	35.72222392	37.05555386	93	100	14	15	30	31	1.4	1.4	91	92	115	134	30.6	32.7	9.7	10.8	450	538	3.7	5.7	37.5	40.6	3.2	4.1	131	132	26	29	10.7	15.4	12	1	1
34	85	24.97227217	48	5	46	61	134	219	37	95	59	116	12	25	35.55555556	37.33333164	91	99	11	21	18	31	1.9	7	100	110	98	129	34.1	39.7	11.1	12.6	170	210	2.9	7.6	18.2	150	1	5.2	138	140	17	90	6	13.6	16	2	1
35	85	24.7427506	38	2	101	119	97	172	35	81	59	92	19	36	36.33333418	38.27777863	87	99	14	14	34	35	1.5	1.6	93	97	185	256	36.6	38.3	12.7	13.1	295	307	3.8	5.2	26.5	26.5	1.2	1.2	137	140	36	42	14.1	14.5	11	1	1
36	73	34.4796608	34	1	62	79	93	149	36	113	61	125	13	24	36.66666667	37.44444529	92	97	13	14	31	33	1	1.1	100	102	112	115	31.9	40	11.5	13.3	166	171	3.7	4.2	24.9	33.5	1	1	142	143	33	39	7	7	0	1	1
37	60	30.55681304	31	3	61	89	94	120	31	75	48	82	19	28	37.11111111	38.33333333	95	99	13	18	25	29	1.9	2.2	98	103	130	199	35.5	39.8	12	13.3	205	245	3.7	4.4	26	26.5	2	2.2	137	142	57	61	11.2	14.9	12	1	1
38	60	32.25441376	32	3	74	92	84	113	46	78	58	85	19	28	36.88888889	37.77777778	92	100	14	21	24	28	1.7	2.2	99	103	94	135	34.7	41.2	11.6	13.4	213	262	4.2	5	39.4	39.4	4.8	4.8	139	140	65	80	12.1	12.2	15	1	1
39	74	29.16312061	40	6	68	92	84	133	52	74	64	93	8	23	36	37	93	100	11	11	24	25	1.5	1.6	108	109	109	179	24	34	7.9	11.3	216	297	3.6	5	35	35	1.4	1.4	132	138	26	26	20.3	20.3	4	1	3
40	74	31.31319394	46	7	58	84	90	185	50	114	63.33330154	137.6670074	15	29	36.38888889	37.72222307	92	100	13	25	21	27	1.7	2	101	105	123	124	31.9	40.7	10.7	13	218	341	3.7	5.3	33.1	34.1	1.8	1.8	141	142	29	35	12.2	14.1	4	1	3
41	76	45.25311819	43	5	58	82	88	128	30	66	46	69	9	18	37.11111281	37.61110942	95	100	16	17	32	33	5.6	6.4	87	89	78	105	28.7	28.8	9.9	9.9	187	187	4.7	4.9	27.8	28.5	1.2	1.2	131	133	99	106	14.5	14.5	10	2	1
42	50	30.69387755	32	5	79	81	87	128	54	91	61	101	16	24	35.38888889	36.11111111	93	99	13	16	27	32	1.8	2.1	86	88	106	124	27.9	28.5	9	9.2	211	237	3.3	5	39.7	39.7	1.5	1.5	123	130	72	74	10.6	11	17	1	1
43	80	21.95837725	30	3	74	104	75	172	33	83	41	119	10	20	34.09999847	38	89	100	8	8	24	27	0.6	0.7	106	113	75	168	17	38	5.8	12.7	90	107	3.5	5.5	54.2	54.2	1.6	1.6	136	139	11	14	6	8.6	-1	2	1
44	48	44.15488541	47	10	96	106	114	157	31	59	61	90.33329773	10	18	34.72222222	35.94444275	96	100	19	21	20	22	3.2	3.7	90	93	124	268	29.6	29.6	9.7	9.7	98	98	5.3	8.6	34.3	34.8	1.7	2	124	128	57	62	11.4	11.4	19	2	3
45	85	21.52782083	31	1	60	98	73	170	24	59	45.33330154	86	14	29	36.16666582	37.33333164	94	100	11	15	29	31	0.8	0.8	95	96	102	102	29.3	29.3	9.5	9.5	282	282	3.6	4	42	30.4	1.4	1.4	134	135	21	21	5.3	5.3	-3	2	1
46	72	29.73475335	46	5	51	103	76	125	34	60	49.33330154	75.66670227	18	34	35.88888804	36.16666582	91	99	12	24	27	39	2.2	3	76	79	110	185	29.8	34.8	9.8	11.4	316	406	3	6.5	36	40.3	4.8	13.3	120	128	75	85	12.5	18.9	4	1	1
47	73	35.22734318	52	6	60	69	83	133	37	65	35	80	16	32	35.88888889	36.77777778	74	94	10	15	37	38	1.8	1.9	98	102	99	131	31.1	32.9	10.1	10.4	183	185	4.5	5.8	30.5	34.7	2	1.5	144	145	57	59	4.7	6.1	24	2	1
48	73	37.00650193	38	5	60	67	92	136	36	63	50	75	17	27	35.55555556	36.11111111	83	93	9	11	38	38	1.7	1.9	99	102	99	111	32.1	34.6	10.2	11	143	154	4	4.4	28.3	29.8	1.2	1.3	144	145	55	60	4.7	5.1	24	2	1
49	73	35.93900668	48	7	60	71	90	140	35	97	50	103	16	30	35	37.66666667	80	99	9	9	39	40	1.9	1.9	98	100	107	178	32	33.7	10.5	10.9	138	157	3.8	4.6	27.3	28.2	1.1	1.2	142	144	63	67	5.2	5.6	19	2	1
50	73	38.94681326	34	3	60	72	107	132	24	70	50	84	15	28	35.27777778	36.33333333	87	98	13	15	34	37	2	2.2	101	102	94	127	32.6	34.3	10.2	11	150	174	4.6	7.4	26.8	26.8	1.1	1.1	143	146	51	57	4.9	4.9	22	2	1
51	44	33.9758805	55	7	97	140	61	140	26	86	46.66669846	102.3330002	5	42	36.83333503	38.33333333	63	100	15	20	20	24	5	7.6	90	104	154	246	26.4	34	8.6	11.3	155	180	4.1	5.4	41.7	91.2	1.5	1.5	122	140	20	38	10.6	14.6	12	2	2
52	78	28.82237169	36	5	74	108	85	162	43	72	56	100	4	27	35.59999847	38.29999924	97	100	11	11	28	33	1.2	1.3	102	104	83	191	21	40	7	13.2	89	156	3.8	5.1	24.7	32.2	1.1	2.1	135	142	29	32	8.4	10.5	-1	1	3
53	74	27.67313608	36	7	67	102	79	139	31	56	44	79	11	24	35.70000076	37.70000076	94	100	16	16	23	23	1.2	1.5	107	109	105	229	15.5	35	6.7	11.6	59	86	3.9	5.4	40.4	150	1.3	1.7	137	145	12	16	5.2	5.2	-1	1	3
54	52	21.20844875	21	5	68	109	109	162	68	89	82	107	16	30	36.55555556	37.72222222	92	100	15	21	28	31	3.4	6.5	87	95	81	125	25.6	29.5	7.3	8.7	390	626	4	4.6	33.1	33.1	1.1	1.1	131	137	12	33	5.6	15.4	2	2	1
55	86	26.61295645	38	1	80	117	94	150	21	77	42	95	15	25	36.0000017	36.99999915	86	99	16	17	24	27	0.9	1	102	103	158	240	22.5	23.8	7.4	7.6	217	229	4.8	5	29.4	29.4	1.2	1.2	139	140	32	37	6	9.2	7	2	1
56	65	50.82957697	37	8	65	115	91	153	39	80	57.33330154	102	10	30	36.77777608	37.77777778	77	98	10	15	37	41	0.8	1.1	94	96	98	125	48	49	15.5	16.3	120	120	3.6	7.4	64.5	106	1.7	1.8	140	143	17	20	8.4	8.4	-4	1	3
57	84	24.22145329	52	5	70	87	85	127	33	72	53	90	12	16	35.83333333	37.11111281	91	98	18	21	21	24	3	3.4	100	102	133	179	30.6	31.7	10.2	10.5	305	305	5	5.3	37.1	38.9	1.3	4	136	139	93	109	17.3	17.7	-1	1	1
58	68	27.83679037	61	11	56	140	59	137	29	88	33	100	7	36	36.0000017	38.00000085	4	100	16	21	21	22	2.8	3.5	104	108	189	381	36.4	42	11.9	13.8	225	249	3	4.4	27.1	150	1.1	1.7	141	144	20	29	12.1	19.4	5	1	1
59	48	26.61077853	21	4	66	99	101	152	45	82	60	97	11	28	35.33333333	38.44444444	85	100	19	21	24	25	2.9	3.2	100	103	35	130	27.5	29.4	8.9	9.6	279	336	3.8	4.6	45.5	46	2.6	3	140	143	68	75	6.1	7.8	15	1	1
60	77	39.2193691	63	14	88	118	68	139	12	76	46.66669846	97	19	37	37.66666836	40.44444614	87	100	15	16	25	27	3.7	4.2	92	93	160	230	28	29	8.8	9.7	113	113	4.2	4.9	37.5	52.1	1.6	1.7	128	131	118	125	13.9	13.9	4	1	1
61	77	39.2193691	33	6	79	104	91	130	33	66	59	84	10	28	36.72222137	37.16666751	92	99	19	19	23	23	3.2	3.2	104	104	151	151	32.3	35	10.9	10.9	110	110	4.2	4.2	69.9	82.2	1.4	1.6	142	142	72	72	8.7	8.7	4	1	1
62	72	23.72453724	33	7	70	80	84	125	41	81	57.33330154	88.33329773	14	24	36.11111111	36.77777608	91	96	15	15	27	27	1.4	1.5	104	105	103	180	36.6	37	11.4	12.2	92	107	3.7	4	30.1	30.1	1.2	1.2	142	143	35	40	7.5	8	-1	1	1
63	69	28.49270404	59	12	55	101	66	116	39	80	50	91	11	34	34.27777608	37.16666751	89	100	22	29	15	24	10.2	12.2	86	92	68	329	23.3	35	7.8	11.5	313	432	3.9	7	26.9	55.6	1.1	1.3	125	131	49	60	9.7	30	14	1	1
64	67	34.59828348	38	4	89	112	68	102	19	82	39	88	15	33	35.77777863	37.22222222	92	100	19	20	24	25	2.3	2.4	106	107	178	193	37.1	37.4	11.5	11.6	173	188	3.5	3.8	32.7	32.7	1.7	1.7	146	147	32	34	7.8	9.5	13	1	1
65	67	26.6873812	54	9	94	142	80	207	20	85	44.66669846	90.66670227	14	36	34.88889058	37.16666751	80	100	16	25	24	28	2	2.9	96	100	48	413	34.6	45.5	11.8	14	234	316	3.5	4.2	38.2	50.6	2	10.8	139	142	15	18	17.8	35.7	13	1	1
66	73	38.31952108	37	2	60	78	95	152	42	82	61	105.3330002	10	19	36.0000017	36.99999915	93	98	11	17	27	30	1.3	1.4	103	105	96	96	33.4	36.6	11.4	12.9	153	202	3.8	5.7	31.3	112.5	2.7	3.2	141	142	24	28	8.9	12.3	0	1	3
67	88	49.94454433	60	8	67	98	90	178	13	86	41.33330154	205	11	25	35	38.5555564	73	100	11	15	31	38	1.1	1.4	106	110	107	162	31.9	37.7	11	12.6	196	295	4	4.4	32.2	33.7	1.4	1.4	150	153	37	42	13.2	15.8	8	2	2
68	83	20.28240971	71	10	65	73	66	126	45	80	55.33330154	230	7	31	36.16666582	37.88888719	67	100	19	23	14	24	2.6	2.7	101	102	202	206	32	39.8	10.5	12.4	304	352	4.3	4.6	24.7	26.5	1.1	1.1	135	139	44	48	10.7	22.6	5	1	1
69	73	28.9750632	23	3	43	77	102	174	47	85	67.33329773	115	11	19	35.22222307	36.99999915	92	99	7	7	30	30	0.8	0.8	103	103	143	143	34.4	40	12.1	13.4	135	140	3.4	4.3	27.8	31.3	1.4	1.4	136	136	12	12	6.8	8.4	-1	1	1
70	54	26.31178102	36	5	78	107	84	170	49	97	60	122	10	25	36.55555725	38.66666582	89	100	19	21	18	24	1.7	1.7	101	103	209	292	47.9	49.6	16.5	17.8	161	233	4.1	5.1	69.1	142.8	1.2	1.2	138	139	26	27	11.2	25.1	5	1	1
71	68	27.73928119	26	2	75	108	85	137	49	90	58	95	15	36	35.38888719	37.33333164	86	100	16	17	23	24	1.5	1.9	102	105	93	206	36.6	42.4	12.9	14.6	208	309	4.1	4.4	22.9	22.9	1	1	139	140	22	25	11.5	17.9	17	1	1
72	58	33.74242289	38	6	68	116	79	105	38	86	48	90	15	30	35	36.33333333	96	100	15	31	17	28	1.3	1.5	94	98	42	99	32	42.1	10.4	12.2	138	234	3.6	4.7	35.9	42.5	3.4	4.7	134	137	22	28	10	12.3	22	1	1
73	58	34.56410649	42	4	70	91	78	138	50	97	57	109	9	22	36.44444444	37	99	100	14	23	22	29	1.3	1.9	94	98	45	77	32	38.9	10	11.5	292	328	4.2	6.2	30	150	2.4	3.3	132	137	23	35	11	16.6	12	1	1
74	66	27.62456697	45	2	87	117	94	183	27	100	49.33330154	119.6669998	12	28	35.55555556	36.4444436	86	100	17	17	23	23	1.1	1.1	98	105	144	154	33.4	35	11.5	11.6	397	397	3.3	4	26.1	26.1	1.1	1.1	134	138	27	27	23.8	23.8	21	2	3
75	79	31.48667424	44	4	49	68	126	164	52	71	78.66670227	102	17	29	35.66666497	36.72222137	95	100	23	23	17	18	6.8	6.9	96	99	106	226	32.7	36.4	10.5	11.5	262	278	4.8	5.8	26.4	26.5	1.7	2.9	132	134	97	109	9.7	10.5	21	1	3
76	79	21.48712552	47	7	52	74	128	177	44	85	72	113	15	26	35.94444275	36.55555725	96	100	26	30	12	13	7.2	7.6	99	103	138	238	33	37.1	11.3	12	323	332	5.2	9.7	32.4	89.2	2.5	3.2	132	137	136	144	12.9	18.2	21	1	3
77	76	25.14062122	36	4	83	118	94	130	32	54	53	77.66670227	15	30	37.11111281	38.5555564	94	100	16	20	21	25	2.5	3.5	102	104	185	221	23.2	29	7.9	9.6	186	195	4.5	5.2	24.7	65.9	1.2	1.3	136	140	22	58	9.4	10.5	2	1	3
78	80	21.19144863	31	3	52	77	94	138	38	68	57	91.33329773	17	27	36.66666667	37.27777693	85	99	11	11	30	30	0.7	0.7	103	103	86	86	37	37	12.7	12.7	166	166	4.1	4.1	28	28	1.1	1.1	140	140	16	16	8.6	8.6	11	1	1
79	80	27.62456697	45	1	66	88	66	127	31	62	40	87	20	37	36.33333418	36.72222137	90	99	7	10	37	39	1	1.1	91	93	105	145	30.5	31.5	9.6	10.1	386	393	4.3	4.6	29.1	30.5	1.8	1.8	133	135	26	29	9.7	10.7	11	1	1
80	72	18.92093628	24	2	69	99	102	159	38	73	54	94	10	33	35.72222222	37.05555556	90	100	12	12	33	35	0.5	0.7	84	92	107	146	30.5	36.9	9.6	11.7	136	191	3.7	4.4	26.1	31.1	1.1	1.1	127	133	12	14	2.9	10.6	17	2	1
81	87	20.19557823	57	7	88	117	136	174	36	88	76	107.6669998	15	26	36.16666582	36.99999915	92	100	23	26	16	18	5.2	5.3	109	112	137	180	27.9	29.8	8.7	9.6	328	355	4.5	5.9	25.9	27.8	1.2	1.3	143	149	111	119	15.6	23	14	2	1
82	49	29.83876935	32	8	64	90	83	151	50	81	62	101	10	22	33.70000076	38	92	100	14	14	22	23	0.5	0.7	106	113	91	165	20	32.4	6.6	11.8	99	171	3	5.3	33.1	52.9	1.3	1.9	137	141	7	7	8.3	12	-1	2	3
83	45	23.84037971	26	4	77	103	126	178	75	115	85	131	11	26	35.94444275	37.61110942	96	100	21	22	19	19	10.1	10.7	96	98	86	114	25.1	25.5	9	9.2	197	209	4.2	4.2	25.7	25.7	1	1	133	134	75	78	9.2	9.8	5	2	2
84	50	39.18422086	37	8	44	64	93	137	33	93	53	107.6669998	10	23	34.77777693	36.55555725	95	100	16	17	33	33	1.9	2.3	96	99	66	78	32.8	33.7	10.3	10.9	100	101	3.7	4.6	30.8	30.8	1.7	1.7	136	141	34	36	7.2	7.3	18	2	3
85	50	34.43610403	35	7	40	99	78	154	39	99	52	120	9	23	35.66666497	36.83333503	74	97	12	17	33	35	2	3.4	95	98	75	98	35.1	35.6	10.2	10.3	120	126	3.5	8.6	35.9	35.9	1.4	1.4	137	144	29	37	5.6	9.4	3	2	3
86	74	22.09850711	47	4	60	73	92	120	30	55	51	70	14	27	35.11110942	37.77777778	90	100	16	18	23	26	2.8	2.8	106	107	119	140	27.8	33.8	9.2	11.3	230	311	4.8	5.5	26.9	30	1.8	1.9	141	144	103	104	9	15.4	18	1	1
87	60	30.07060688	48	4	84	147	81	130	38	71	52.33330154	88.66670227	16	34	36.11111111	36.77777608	92	98	12	12	28	28	1	1	100	100	116	116	11	32	3.5	10.6	323	323	3.9	3.9	29	29	1.3	1.3	136	136	24	24	7.7	7.7	9	2	1
88	68	27.51484793	23	3	68	84	107	153	50	89	69.66670227	110	12	22	36.66666667	38.00000085	94	100	15	23	19	27	1	1.1	99	100	330	439	31.7	40	11.3	12.5	268	369	3.4	4	21.3	25.3	1	1	137	138	21	21	13.5	17.8	0	2	1
89	74	26.14624606	36	5	88	116	78	114	46	71	59	84	16	28	35.27777778	35.83333333	93	100	18	22	20	23	3.8	3.9	99	102	127	162	35.2	37.4	11.5	12.7	138	163	3.8	4.8	27.5	75.2	1.3	1.4	137	137	101	103	6.1	6.9	15	1	3
90	64	27.0581775	68	12	69	123	76	162	41	83	55	107	14	22	34.59999847	37.70000076	95	100	12	20	21	25	1.1	1.5	97	109	89	184	30	44	10	14.6	262	402	3.7	5.4	24.6	34.3	1.1	1.3	134	139	17	22	7.3	20.6	9	1	1
91	64	27.0581775	33	3	62	144	84	145	36	90	59.33330154	106.3330002	12	24	34.44444444	36.77777608	90	100	14	20	27	30	1.2	1.3	92	96	101	157	24.6	28.8	8.5	10.1	393	599	4.1	4.6	22	26.7	1.1	1.1	135	136	49	50	11.1	14.4	9	1	1
92	65	29.10209902	23	5	82	102	90	137	43	70	57	96	2	32	36.20000076	37.70000076	88	100	19	19	23	26	0.8	1.2	100	106	68	208	34.4	45.1	12	14.7	208	322	3.8	4.5	28.1	33.2	1	1.4	138	141	14	19	7.5	13.1	2	1	3
93	64	44.88759256	30	2	47	66	123	184	41	68	71.33329773	106	13	22	35.77777863	36.38888889	91	100	12	12	22	22	2.1	2.2	111	113	106	172	25.9	32.6	8.9	10.6	159	160	4.6	4.8	28.7	150	1.2	1.5	140	142	69	74	4.1	5.2	12	2	1
94	58	31.41308591	78	10	93	129	63	117	31	66	40	74	15	30	37.11111111	37.22222222	90	99	18	18	23	23	1.3	1.3	96	96	250	250	42.1	42.1	13.8	13.8	227	227	4.7	4.7	26.7	47.1	3.5	2.9	132	132	31	31	14.3	14.3	6	1	1
95	83	22.91055375	40	5	64	81	95	164	28	70	54	106	14	21	35.94444275	36.66666667	73	97	14	14	44	44	1.2	1.2	83	83	83	83	28	28	9.3	9.3	182	182	4.8	5.4	30.7	30.7	1.3	1.3	136	136	52	52	7.1	7.1	4	2	1
96	83	22.91055375	46	1	75	87	66	119	20	47	35.33330154	67.33329773	11	24	35.94444275	36.61111196	90	100	10	15	40	43	1	1.1	86	92	95	151	25.2	27.2	8	8.5	204	214	4.6	5	35.1	35.3	1.6	1.8	136	140	28	28	5.1	5.9	4	2	1
97	75	28.32393819	40	5	64	90	80	121	34	54	49.33330154	76	10	35	36.70000076	38.40000153	91	98	16	17	27	28	1	1	101	102	117	151	27.3	36	10.2	12.1	145	157	3.9	4.4	24.8	59.8	1.1	1.4	141	142	28	30	7.1	8.1	6	1	3
98	77	23.4645798	56	8	72	102	75	141	43	73	46	96	8	35	35.40000153	37.79999924	95	100	11	11	22	22	1	1	109	109	100	211	22	34	7.3	11.2	171	175	3.8	5.4	35.3	48.2	1.7	1.6	134	138	17	17	8.4	8.4	-1	1	3
99	69	29.5187571	40	4	59	121	70	163	28	76	44	113	16	25	36.0555564	36.66666667	92	100	15	15	30	30	4.3	4.3	97	97	134	273	31.3	35	10.2	11.8	266	266	3.9	5.3	30.2	40.2	1.2	1.2	137	137	94	94	10.8	10.8	3	2	2
100	69	29.5187571	47	8	61	94	69	152	23	70	38.33330154	95	14	23	36.0000017	36.55555725	97	100	14	14	30	30	4	4.3	100	100	211	230	28.5	33	9	11	276	276	4.3	4.5	34.3	96.1	1.1	1.3	140	140	95	95	8.1	8.1	3	2	2
101	54	38.21227511	37	4	65	80	91	130	49	89	64	97.33329773	9	21	35.83333333	36.38888889	88	100	14	16	31	31	1.8	2.3	98	99	118	155	40.8	44.2	14.2	15	279	285	3.4	3.5	27.5	27.5	1.2	1.2	140	142	37	43	8.2	8.7	15	1	1
102	78	37.90330161	37	5	56	69	98	130	33	83	55.66669846	96.66670227	24	30	36.0555564	36.77777608	92	97	12	19	21	31	1.7	2.1	103	108	129	286	24.9	29.2	8.9	10	53	67	3.5	4.3	22.2	23.7	1.5	1.6	140	143	67	79	1.8	2.7	12	1	1
103	81	34.87151143	24	1	76	94	126	168	63	85	85	115	19	41	36.4444436	36.72222137	97	99	14	15	26	27	1.3	1.4	101	104	202	218	28.8	41	10	13.5	183	183	3.8	4.3	52.1	73.3	1.3	1.3	139	140	20	20	6.8	6.8	25	2	1
104	77	25.61988595	29	6	70	154	101	139	45	64	66	84	12	24	35.40000153	37.70000076	92	100	16	17	21	22	0.6	1	107	112	89	185	22	36	7.4	12.3	111	127	3.6	6	33.1	44.2	1.4	1.7	135	141	15	18	11.2	19.8	7	1	1
105	73	28.99098521	78	13	80	84	69	171	29	64	46.66669846	97	12	48	36	37.90000153	95	100	14	14	26	29	2.2	2.2	105	105	75	178	22	33	7.3	11	129	153	4.2	6.7	35.2	53.7	1.1	1.7	136	143	29	30	6.9	10.4	16	2	3
106	73	43.82177529	57	7	82	132	63	124	28	95	49.66669846	100.3330002	12	22	35.72222392	36.0555564	88	100	19	24	12	15	4.4	4.7	113	113	195	198	33.3	36	10.6	11.3	210	212	4.5	4.5	35.1	36.4	6.2	6.5	142	144	77	84	10.5	11.4	5	2	3
107	87	26.171875	37	9	70	95	79	131	42	87	54	93	17	28	35.66666667	36.66666667	91	97	12	16	22	28	1.1	1.2	102	107	81	158	35.2	38.7	11.8	12.6	113	154	3.7	5.4	33	33	1.3	1.3	136	141	23	24	4.1	6.1	11	2	1
108	85	22.17746371	46	5	62	87	85	153	29	57	48	89	10	28	36.33333418	36.72222137	94	100	16	16	29	29	1.2	1.2	99	99	174	174	32.3	32.3	10.6	10.6	263	263	3.7	3.7	22.4	22.4	1.2	1.2	140	140	33	33	12.2	12.2	3	2	1
109	73	24.99333136	46	4	54	106	98	173	44	82	61	115	10	27	36.38888889	37.16666751	98	100	10	12	30	31	0.7	0.8	101	104	102	116	30	34	10.2	11.2	197	197	2.9	3.7	23.4	23.4	1.3	1.3	136	142	28	31	8.3	10.6	7	2	1
110	86	23.3218059	59	7	67	111	94	137	51	86	64	135	16	28	33.83333418	37.33333164	96	100	19	29	15	20	1.6	2.4	101	114	41	120	34.2	40.3	11.1	12.5	313	332	4	5.3	34.6	61.8	1.5	2.6	136	143	31	41	9.4	23.3	7	1	1
111	37	20.76124567	42	3	75	107	88	176	42	91	60	121	12	28	35.33333333	36.83333333	95	100	15	25	14	20	2	2.2	98	101	237	398	31.9	38.9	10.6	12.8	268	669	4.6	5.7	23	23	1	1.1	128	131	51	53	3	15.6	13	2	1
112	37	16.9550173	28	3	76	92	83	160	28	87	42	194	13	35	35.83333333	36.72222222	88	96	13	16	23	23	2.2	2.7	101	102	145	180	25.3	25.9	8.1	8.2	346	410	4.4	4.6	24.1	24.1	1.1	1.1	133	136	39	43	3.5	5	17	2	1
113	77	28.24857721	38	5	45	109	84	190	43	80	57	116	9	28	34.20000076	38	91	100	15	15	22	22	0.9	0.9	104	106	109	225	20	36	9.1	11.9	148	217	3.8	4.6	31.4	35.6	1.3	1.5	134	139	21	21	9.7	9.7	2	2	1
114	78	23.12328137	41	3	73	95	67	132	26	90	44	100	16	29	35.83333333	36.88888974	91	100	13	17	22	28	1.1	1.2	91	94	93	135	40.3	41.5	14.4	14.5	173	221	3.6	4.8	30.5	33.8	1.2	1.2	125	131	24	29	9.9	11.2	7	1	1
115	87	25.07560571	35	5	51	92	110	148	35	85	61.33330154	96.33329773	11	18	36.11111111	36.66666667	68	100	13	17	26	27	1.1	1.3	101	106	70	102	29	30.8	9.3	9.9	655	721	3.4	4	38	39.6	1.9	2	141	142	21	26	5.6	5.8	3	1	3
116	80	32.02324369	45	5	85	192	92	160	48	83	61	138	10	26	36.40000153	38	95	100	11	11	22	27	0.7	0.7	105	109	82	172	18	34.1	5.9	11.2	110	125	3.3	5.8	35.1	41.8	1.4	1.6	134	137	13	15	7.9	11.3	6	2	1
117	75	31.63271633	46	7	69	118	79	134	29	54	47	83	14	23	36.11111111	39.44444444	93	100	13	16	23	27	0.8	1.1	101	108	110	182	31.7	36.9	10.7	12.3	200	226	3.2	3.9	33.8	98	1.4	1.5	139	140	22	29	7.1	8.1	2	2	1
118	77	27.20877355	49	6	62	125	78	142	42	97	62	103	13	35	32.83333249	37.66666836	92	100	9	14	18	20	1.6	2.3	111	117	105	260	33.1	35	11.5	11.9	189	195	3.1	5.3	127.9	127.9	1.3	1.3	140	142	25	31	8.2	8.9	17	1	2
119	80	36.93150614	74	16	80	105	70	188	45	85	55	120	7	34	36.20000076	37.59999847	94	100	12	14	18	30	1.1	1.7	103	110	108	283	21.1	35.8	7.3	11.9	22	273	3.5	5.5	21.8	94	1.1	3.3	133	141	25	37	11.1	19.4	4	2	3
120	60	28.15311753	27	2	68	132	76	106	52	80	40	86	12	26	35.22222222	36.77777778	93	100	13	14	23	24	1.2	1.3	106	109	114	135	41.1	42.1	13.8	14	222	232	4.4	4.7	32.4	35.6	1.2	1.3	139	141	30	31	10.2	10.3	18	1	1
121	60	27.83679037	21	1	79	93	90	106	53	73	61	78	13	25	35.77777778	36.44444444	94	100	12	13	26	27	0.7	0.8	102	105	92	184	28.7	30	9.6	10	235	320	4.1	4.2	39.2	39.2	3.2	3.6	137	140	20	21	9.1	9.9	18	1	1
122	65	24.19655895	18	3	80	105	107	145	68	98	85.33329773	113	17	30	36.11111111	36.72222137	96	100	13	14	30	33	1	1.1	96	98	82	146	36	39	12.1	13.1	204	214	3.5	4.4	30.8	89	1.2	1.3	137	139	19	23	6.1	7.9	8	1	3
123	77	28.54151737	39	1	61	80	93	144	29	97	50.33330154	108.6669998	13	23	35.72222392	36.77777608	94	100	10	11	36	37	1	1.1	90	94	77	283	37.4	37.7	11.8	12.3	171	178	3.8	4	25.6	20.8	2	2	133	137	26	31	6.2	6.9	11	1	1
124	40	30.50395374	14	1	80	116	77	117	47	75	56	89	16	30	36.55555725	38.72222053	93	100	13	17	25	26	0.7	0.8	101	102	92	97	41.1	42.2	13.8	14	459	514	4.3	6.1	31.5	27.9	1.2	1.2	137	137	10	11	10.4	16.1	11	2	1
125	74	38.06228374	36	3	74	77	87	111	16	93	42	99	12	25	36.11111111	37.61110942	91	97	14	15	26	27	2.7	2.8	97	99	104	141	30	31.3	9.6	9.9	179	185	4.2	4.5	44.4	150	1.2	1.5	134	135	80	80	5.2	5.5	0	1	3
126	87	18.99090454	49	5	60	81	90	165	50	81	70	111	16	32	36.27777947	36.4999983	94	99	14	21	19	23	2.2	2.4	104	106	83	138	27.5	34.1	9.9	12	168	223	3.5	4.8	53.7	53.7	1.2	1.2	139	139	51	55	8.3	12.9	8	1	1
127	75	25.20610967	45	2	70	79	67	120	30	77	46	91.33329773	17	37	35.72222392	36.99999915	89	99	11	15	23	27	1.1	1.4	104	107	95	126	34.4	35.1	11.7	11.9	228	236	3	3.7	32	32	2.3	2.5	140	141	28	30	10.9	13.1	12	1	1
128	56	22.42481337	26	1	55	95	85	128	47	82	60	138	10	25	35.29999924	37.79999924	85	100	11	16	26	26	0.5	0.6	103	103	100	154	35.4	43	12.8	14.3	204	239	3.3	4.7	27.9	27.9	1.2	1.2	135	138	10	15	11.9	19.6	6	1	1
129	84	26.11089207	41	2	89	110	80	145	40	72	54	102	10	30	36.27777947	38.22222392	94	100	18	18	22	24	1.4	1.4	105	106	172	183	28.7	29.4	10.6	10.6	290	290	3.4	4.6	23.4	35.4	1.1	1.2	143	143	28	34	12.4	12.4	0	2	3
130	84	26.71596602	53	4	89	122	46	131	25	60	30	91	14	27	36.4444436	37.72222307	97	100	19	20	19	20	1.1	1.1	105	108	165	237	30	38	9.9	12.8	197	263	2.6	3.8	59	105.4	1.4	1.6	141	143	25	26	13.1	13.7	0	2	3
131	71	23.48489545	61	5	58	114	79	118	27	65	47	75.33329773	19	22	35.90000153	37.20000076	94	100	19	23	17	20	4.9	5.7	98	102	115	130	33.9	36.5	10.9	11.5	194	208	5.4	5.5	37.2	37.2	1.3	1.3	133	136	61	70	6.5	8.5	22	1	1
132	63	21.82681834	34	4	55	70	88	122	52	78	63	193	13	23	35.83333333	36.61111196	93	99	17	17	20	22	1.8	2	102	106	101	160	33.8	40.3	11.5	13.5	218	265	3.7	5.3	107.5	133.8	1.7	2.4	136	139	33	42	5.4	5.8	15	1	2
133	63	22.11657218	23	2	75	75	88	118	44	72	58.66669846	87.33329773	12	26	36.11111111	36.83333503	96	100	12	13	26	28	1.3	1.4	103	105	90	110	33	37	11	12.2	172	180	3.6	4.1	29.9	46.8	1.2	1.3	139	140	18	21	3.2	4.1	15	1	2
134	75	23.82216909	26	2	79	110	92	166	46	90	64	115.3330002	18	26	36.72222137	37.66666836	91	100	13	13	25	31	1	1.2	103	107	100	101	24.8	33.2	8.8	11.3	264	313	3.7	4.2	33.9	53.1	1.1	1.2	141	143	10	18	6.3	8.4	-1	2	1
135	79	33.32444182	36	6	75	91	86	144	55	84	64	96	10	30	35.20000076	37.5	91	100	9	9	23	24	1.1	1.2	107	111	104	154	20.9	32.9	7.1	11.1	70	90	3.7	6.7	32.4	60.6	1.2	1.7	129	140	25	29	8.4	12.9	2	2	1
136	42	44.15488541	36	9	71	97	86	150	53	86	66	107.3330002	11	24	36.27777947	37.33333164	90	100	11	12	35	36	1	1.2	96	99	102	114	40.2	40.4	12.5	12.8	140	141	3.5	4.8	30	30	1.5	1.5	139	141	16	23	7.3	7.9	5	1	2
137	75	17.43575572	29	1	80	81	85	137	40	68	55	91	16	32	35.72222392	36.66666667	92	100	12	18	26	31	0.8	0.8	90	91	113	166	32.5	40	11.2	13.3	323	424	2.9	4.1	31	51.9	3.8	4.7	130	131	21	24	12.9	17.3	10	2	1
138	75	17.43575572	26	3	80	82	88	128	42	71	56	90	18	27	36.16666582	36.66666667	91	100	11	12	36	37	0.5	0.6	94	95	86	189	34.2	40	11.3	13.2	351	389	3.7	4.4	28.7	72.9	1.2	1.1	138	139	21	22	16.2	16.6	10	2	1
139	83	19.4093583	48	4	59	100	98	141	40	66	61.33330154	89.33329773	14	26	35	36.61111196	99	100	11	13	27	29	2.1	2.3	112	113	70	111	29	29.2	9	9	136	136	3.4	4.8	32.2	32.2	1.3	1.3	146	151	93	102	6.3	6.3	17	1	2
140	67	32.55625079	56	9	62	76	84	140	43	70	61	277	16	26	34.66666667	36.33333333	89	100	23	26	17	20	4.7	4.8	102	103	130	140	31.3	31.3	8.8	8.8	296	388	5.3	5.7	40.3	42	4.1	4.1	138	141	85	91	17.9	18.8	18	1	1
141	76	32.02324369	38	5	63	88	97	201	32	83	55.33330154	107.6669998	17	39	36.22222053	38.61111111	84	100	21	21	23	24	2.4	2.6	96	96	138	190	35.1	37.2	12.2	12.6	234	260	4.2	7.4	64.9	112.2	2.5	2.5	133	137	29	32	11.6	14.9	15	2	1
142	73	28.46944469	40	8	80	113	72	114	28	68	46	81.33329773	17	27	36.0555564	36.66666667	90	100	18	21	23	26	3.7	4.2	93	93	91	210	32.4	33.5	11	11	222	272	4.5	4.8	51.4	57.6	2	3.3	132	132	119	127	8.5	13.9	5	1	1
143	73	20.60111242	41	5	76	147	85	116	50	80	62	83	10	26	34.72222222	35.94444275	93	100	14	14	28	29	2.8	3.2	96	98	107	152	31	37.8	10.3	12	171	194	3.1	3.5	43.2	45.4	3	3.2	135	137	89	94	4.3	5	18	1	2
144	49	27.99837568	20	2	57	80	72	107	37	59	48.66669846	74.33329773	14	29	35.66666497	36.4999983	93	100	11	14	27	27	0.9	0.9	99	101	113	134	33	36	11.1	12	236	236	3.5	4.4	24.5	24.5	1.2	1.2	135	136	16	19	8.1	8.1	13	2	2
145	72	40.69531348	28	2	70	76	102	138	33	87	49	92	15	25	36.11111111	36.66666667	87	95	14	18	24	29	1.3	1.6	99	105	103	257	47.5	49.4	15.6	16.4	183	186	4.6	4.9	25.8	25.8	1.4	1.4	138	143	34	48	7.3	7.6	12	1	1
146	76	20.71735041	30	3	49	66	124	196	63	94	78	120	15	26	36.0555564	37.05555386	89	100	15	18	24	27	2	2.2	103	105	79	137	27.9	29.9	8.9	9.4	131	133	4.5	4.8	33.6	29.5	1.2	1.3	139	142	52	53	3.7	5.6	19	2	2
147	64	21.86953228	25	1	78	108	91	131	57	81	68.33329773	94	15	24	36.61111196	36.94444444	95	99	14	15	27	27	0.8	0.9	100	101	118	143	34.9	37.2	11.7	11.8	292	318	3.7	3.8	30.9	32.5	3	3.3	137	139	9	10	8.4	9.5	2	1	3
148	55	37.29123074	29	3	70	121	116	182	33	101	71.33329773	118.3330002	18	27	35.05555471	36.61111196	93	100	14	17	19	21	3.4	3.5	107	110	105	314	18.7	24.6	6	7.7	401	485	4.7	5.3	27.5	28.4	1.2	1.3	138	140	54	57	8	8.2	-7	1	2
149	55	27.27784471	27	3	79	120	119	175	57	99	70	114	16	28	35.94444275	37.33333164	83	100	16	16	22	24	4.7	4.9	99	105	62	402	19.9	21.4	6.5	6.9	315	353	4.2	4.3	24.5	25	1	1.1	133	141	50	51	8.2	10.3	16	1	2
150	55	25.55139884	31	4	77	122	125	163	53	88	73	100	18	31	36.44444444	37.55555556	87	100	21	27	23	27	11.5	11.6	93	95	86	243	32.6	32.6	9.9	10.1	217	247	5.4	8.3	33.1	33.1	1.2	1.2	135	138	71	76	7	7.8	7	1	2
151	55	31.76660397	30	5	102	117	110	171	56	102	95	121	20	34	35.72222392	37.5	93	100	13	15	19	22	3.5	3.5	103	106	78	497	21.7	27.2	6.8	8.3	277	334	4.4	5	28.6	31.5	1.2	1.3	133	135	39	40	6.9	8	-1	1	2
152	55	26.93255554	17	2	84	132	126	171	63	100	79	110	20	35	35.94444275	36.77777608	90	100	12	12	31	31	3.4	3.4	101	101	343	343	26.6	26.6	8.5	8.5	233	233	3.4	3.4	41.2	43.9	1.5	0.9	141	141	19	19	6	6	9	1	2
153	85	23.84620154	37	5	69	102	95	166	48	75	62	102	9	23	35.79999924	37.20000076	95	100	13	14	22	23	1	1.1	110	115	81	210	21	36.5	7.1	11	76	195	3.6	6	40.2	99.5	1.3	1.9	140	144	27	27	11.2	20.6	-1	2	2
154	78	21.78853839	33	2	70	81	94	111	43	58	57	73.66670227	12	22	35.61111026	36.77777608	94	100	16	17	30	30	1.8	1.8	89	89	95	95	38.2	40.4	12.9	13.4	244	278	4.5	4.5	29.9	29.9	1.5	1.5	131	131	60	62	12.7	13.6	3	1	1
155	76	38.5207871	27	5	56	88	114	154	42	58	62	88	10	30	35.29999924	37.5	91	99	12	12	22	23	0.7	0.8	107	112	87	153	28.7	32	9.8	10.8	111	117	3.6	4.2	23.6	29.1	1.2	1.2	137	140	13	17	7.1	15.4	1	2	1
156	55	23.13437463	25	4	58	71	113	141	34	71	62.33330154	94.33329773	12	20	36.0555564	36.66666667	84	100	12	16	24	27	3	3.1	101	104	160	292	31.1	31.1	10	10	182	182	4.4	4.7	29.4	29.8	1	1	136	139	49	51	3.4	3.4	31	1	1
157	80	25.73247334	56	4	103	168	67	128	30	85	39	94.33329773	8	25	36.22222053	37.38889058	67	100	8	11	29	37	0.8	1.1	99	105	98	181	26.2	34.4	9.3	10.5	134	268	4	4.6	29.4	29.5	1	1.2	138	140	36	42	8.1	17.3	5	1	1
158	71	33.2073758	32	4	72	106	80	119	20	60	40	77.66670227	16	27	36.22222053	36.90000153	90	99	12	12	30	30	2.1	2.1	101	101	161	161	33.6	33.6	11	11	291	291	4.5	4.7	26.3	26.3	1.1	1.1	138	138	66	66	10	10	5	1	3
159	71	27.62313388	54	11	80	113	62	101	20	64	34	75	18	31	35.66666497	37.16666751	72	100	16	19	26	26	1.8	2.6	99	99	127	159	26.7	29.3	8.7	9.5	48	68	3.5	3.8	45.4	45.4	4.2	4.2	137	140	76	78	14.9	21.3	10	1	1
160	71	26.58726636	48	9	82	105	71	92	36	65	37	72.33329773	12	31	34.88889058	36.4999983	91	100	19	24	14	18	3	3	101	102	107	149	30.5	31.7	10.1	10.4	44	52	4.2	4.7	45.9	62.5	3.7	4.1	134	135	69	70	9.9	13.6	10	1	1
161	33	23.79978808	25	3	79	100	75	119	40	66	57	81	10	57	35.40000153	37.59999847	92	99	10	10	26	29	0.6	0.7	99	110	93	156	31.2	45	10.6	15.1	192	234	3.2	5.8	30.4	36.3	1.3	1.4	132	135	8	12	16.4	22.1	-1	1	1
162	63	31.71192873	56	12	72	92	81	114	42	55	58	75	14	21	36.88888974	37.55555471	93	100	20	20	21	22	2.7	3.2	92	98	126	190	24.6	28	7.9	9.2	74	102	5.4	5.9	39.6	46.8	1.9	2.5	127	131	82	93	7.1	8.6	11	1	1
163	66	25.55139884	45	9	59	118	51	175	37	98	48	136	7	43	35.40000153	38.09999847	91	100	8	10	24	24	0.9	1	109	114	63	211	15	38	6.2	12.8	69	166	3.6	6.3	46	61.9	1.4	1.6	134	141	22	27	10.7	18	11	1	1
164	66	23.88844098	27	2	60	98	106	174	51	82	66	109	14	33	35.2	38.8	95	100	13	15	23	25	0.8	0.9	105	108	83	133	36.4	40	11.9	13.3	116	121	3.9	4.7	32.8	33.7	1.6	1.7	137	142	18	20	5.9	9.3	7	1	3
165	64	30.36740767	51	10	83	102	119	147	43	99	64	105	15	35	36.88888974	37.88888719	92	100	23	25	16	17	5	5.8	97	100	128	153	19.6	20	6.5	7	223	251	4.1	4.8	28.5	30.5	1.4	1.4	134	135	109	115	10.2	10.2	15	1	1
166	27	21.23291918	15	3	104	124	97	127	59	93	69	100	14	28	35.61111026	36.4999983	96	100	15	16	25	28	1.2	1.2	102	102	97	100	38.2	41	13.1	13.7	225	247	3.8	3.9	32.5	36.4	1.3	1.3	139	141	20	22	8.4	10.4	13	1	1
167	82	27.99837568	23	4	79	106	97	152	45	74	59	99	8	33	35.70000076	37.90000153	91	100	12	15	24	28	0.8	0.9	102	107	90	164	26	42	8.8	13.9	104	164	3.2	4.9	29	63.6	1.6	1.6	136	141	16	19	5.8	14.7	-1	2	1
168	60	28.78577186	32	2	75	83	87	109	36	56	54.33330154	70.33329773	13	19	36.55555725	36.83333503	94	97	16	18	21	25	1.3	1.4	97	99	170	182	29.4	29.8	9.6	9.7	525	527	4.9	5.1	30	34.3	1.4	1.7	133	134	37	37	14.5	15.3	5	1	3
169	60	30.05108051	25	2	70	95	118	155	51	68	73	94	12	30	36.66666667	37.72222307	93	100	11	14	26	28	1	1.3	102	103	88	198	32	34	10.8	11.3	407	427	4.2	5.7	27.3	27.3	1.3	1.3	135	137	13	20	10.7	11.4	5	1	3
170	57	23.82495297	20	0	62	110	98	134	57	81	70	89	12	30	36.16666582	36.94444444	92	100	12	16	26	30	0.9	1	97	103	92	142	35.8	38.2	11.7	12.8	407	488	3.8	4	28.8	28.8	1	1	136	140	20	21	10.4	13.6	10	1	1
171	57	25.55139884	18	1	73	94	106	137	54	97	67	104	13	30	36.55555556	36.94444444	87	98	10	16	25	30	0.9	1	103	107	95	124	35	37.1	11.2	12.4	330	385	3.3	4.5	37.2	37.5	1.2	1.3	140	143	18	26	9.2	11.8	7	1	1
172	21	20.17755515	15	5	73	101	135	169	84	130	98	138	13	42	36.0000017	37.27777693	94	100	17	21	23	25	7.4	9.4	100	103	86	97	41.7	43.7	13.1	13.8	212	241	4.5	5.7	30.1	30.1	1	1	137	141	33	48	3.4	4.2	12	2	2
173	21	21.27814907	12	4	81	118	129	165	84	124	95	132	13	41	35.61111026	37.16666751	94	100	15	20	26	29	7	9.4	97	98	89	114	43.7	43.9	13.4	13.5	168	195	3.5	3.8	47.2	33.2	2.2	1.5	138	139	24	36	3.3	4.7	12	2	2
174	23	23.72453724	20	6	87	104	128	158	54	96	79	115.6669998	13	32	36.66666667	37.77777778	93	99	17	18	17	22	6.2	6.9	100	110	114	470	21.8	27.6	8.8	8.8	506	506	3.6	4.8	25.6	25.6	1.1	1.1	134	145	75	89	18.1	18.1	11	1	1
175	66	33.32444182	20	2	62	85	112	180	53	81	69	108	15	22	37.05555386	37.83333249	86	100	12	15	26	27	1.3	1.3	104	107	99	121	28.6	31.7	9.3	10.7	249	257	3.4	4	27.2	27.2	1	1	142	142	16	17	8.3	9	14	2	2
176	81	24.35719157	59	6	56	109	63	127	34	72	45.66669846	91	12	46	35.55555556	36.66666667	92	100	12	18	23	26	0.9	1.2	90	103	112	193	25.6	28.2	9.2	10.3	180	215	3.7	4.1	28.1	31.8	1.1	1.2	128	136	24	27	1.8	3.4	9	1	1
177	73	24.90582248	46	7	92	120	83	125	50	75	61.33330154	86.33329773	12	27	35.22222307	37.33333164	94	100	18	20	19	20	4.2	4.8	96	100	86	159	30.2	32.3	10.2	11	85	102	5	5.2	33.3	33.3	1.3	1.3	130	133	116	129	3.6	6.7	5	1	1
178	76	29.00429058	44	2	88	128	96	148	56	94	68	101	15	24	34.11111196	36.27777947	90	100	11	15	27	30	0.5	0.6	100	100	167	230	37.5	42.3	11.8	13.1	209	267	4.7	6	31.2	32	1.7	2	135	140	30	34	9.3	10.3	7	2	1
179	72	28.4047636	38	6	69	103	98	152	43	95	64.33329773	107.3330002	11	25	36.33333418	37.66666836	82	100	18	21	20	25	4.9	5.5	99	102	135	243	25.9	27.9	9.1	9.8	183	198	3.3	3.6	24.4	97.6	1.1	1.2	137	140	104	132	10.3	11.5	11	1	1
180	73	19.91689546	48	5	72	119	46	133	25	65	35.33330154	85.33329773	13	24	36.33333418	38.5555564	93	100	11	15	29	33	0.4	0.5	78	81	121	157	30.4	32.9	11	11.8	217	278	4.1	5.5	39.9	44.1	3.9	4.2	112	120	18	18	10.4	15.9	22	2	1
181	68	18.50325096	23	2	89	112	82	114	57	74	22	85	15	42	36.38888889	37.33333164	89	99	10	16	35	35	1.1	1.1	94	95	84	122	42.3	42.3	13.5	13.5	215	215	4.5	4.5	32.4	32.4	1.6	1.6	134	141	24	27	6.4	6.4	12	1	2
182	86	37.09684839	50	6	48	84	72	177	25	68	41	104	10	16	35.77777863	40	97	100	13	20	27	29	1.2	1.4	99	104	126	172	26	32.8	8.8	10.3	255	294	4.3	6.1	26.2	26.2	1.2	1.2	140	142	32	37	14.6	18.8	12	2	1
183	73	32.5050923	26	1	60	81	104	207	30	66	51	95	14	25	36.77777778	37.55555556	93	100	12	16	25	27	0.8	1	105	105	177	206	33.6	38.7	11.5	13	191	217	3.4	4	27.5	28.2	3	3.1	141	142	12	15	7.1	9	6	2	1
184	73	32.95036754	25	1	60	62	103	160	24	51	49	74	10	25	36.38888889	37.5	93	100	10	14	29	33	1	1	104	106	84	273	29.5	35.1	9.8	11.4	159	176	3	4.1	25	30.1	2.1	2.6	143	145	16	18	5.3	7	7	2	1
185	72	59.73502702	37	3	61	77	113	164	37	77	63.66669846	102	10	25	35.55555556	36.22222053	87	97	14	15	35	35	3.3	3.3	101	101	101	114	29.8	30	8.6	8.8	336	348	4.5	7.4	71.1	85.1	1.8	2	143	146	123	127	11	12.4	10	2	2
186	72	63.8784971	47	8	79	101	88	153	42	80	60	121	10	24	36.4999983	38.16666497	91	97	12	17	33	38	2.5	2.6	99	100	127	144	30.8	34.9	9.8	10.2	155	158	3.6	4	34.9	34.9	4	4	140	146	62	66	8.6	11.7	10	2	2
187	80	28.82237169	58	8	71	123	64	130	35	70	45.33330154	89.33329773	10	22	37.33333164	38.00000085	91	100	8	12	33	34	1.3	1.5	100	102	71	160	26.4	29.4	8.6	9.1	221	263	4.2	4.9	32.8	36.9	4.2	4.3	140	140	56	57	14.8	19.3	3	1	1
188	70	25.05930703	39	6	70	98	88	170	47	82	65	202	14	28	35.72222392	37.77777778	95	100	12	12	22	24	1.3	1.5	106	110	93	146	32.1	33.8	11.2	12.1	189	214	3	4	31.8	60.7	1.8	1.8	140	143	26	26	10	11.2	6	1	1
189	55	31.55035896	22	2	87	122	87	119	21	83	53.66669846	93.33329773	14	30	36.38888889	36.77777608	96	100	16	16	23	26	0.6	0.6	104	107	107	135	37.6	43	12.5	14.3	137	137	3.5	3.6	53.7	53	1.1	1.3	142	142	16	17	7.7	7.7	10	2	1
190	55	31.55035896	16	1	92	110	100	125	52	86	69	99	15	28	35.88888804	36.83333503	93	99	14	19	15	20	0.7	0.8	104	110	140	619	42.7	42.7	13.8	13.8	196	196	3.8	4.8	32.6	80.6	0.9	1.1	133	140	16	20	11.2	11.2	10	2	1
191	48	42.19452883	22	0	97	121	93	132	52	89	71	102.3330002	16	27	36.55555725	37.5	92	98	11	13	27	29	0.8	0.8	106	106	117	134	44.9	48	16	16.1	242	262	3.7	4	43	67.5	1.3	2.3	142	142	19	20	11.4	11.4	7	1	3
192	81	24.21879844	44	2	99	138	73	121	39	75	51	92	17	37	34.44444444	36.88888974	90	99	16	17	29	30	0.7	0.8	98	100	121	164	40	41.8	13.2	14.4	272	272	3.6	4.9	22.8	22.8	1.1	1.1	140	141	19	34	11.7	11.7	10	2	3
193	68	30.1329704	29	3	71	111	89	123	18	95	48.66669846	104.3330002	16	33	36.11111111	36.88888974	93	99	15	17	23	25	1.4	2	101	102	120	184	31.2	35.6	10.7	12.3	172	260	3.8	4.6	28.6	74.3	1.4	1.7	135	138	40	51	6.9	14	5	1	1
194	65	28.40550436	45	6	60	102	58	116	25	70	36	79	12	24	36.66666667	37.83333249	98	100	15	20	21	28	2.1	2.3	93	104	88	291	25.5	28	8.5	9.2	201	286	3.1	4.6	38	150	2.2	4.7	130	140	50	54	13	18.8	3	1	1
195	33	41.3258679	12	1	72	91	130	166	73	109	86	118	11	23	35.61111026	37.16666751	90	99	12	12	27	27	1.9	1.9	106	106	92	92	34.8	34.8	12.1	12.1	188	188	3.1	3.7	29.8	29.8	1.1	1.1	142	142	34	34	11.6	11.6	15	1	2
196	53	20.44770526	31	6	65	100	81	192	37	99	67.66670227	114.3330002	12	31	35.22222307	36.66666667	92	100	21	21	27	27	7	7	99	99	98	98	35.8	35.8	12.3	12.3	254	254	4.6	4.6	28.7	28.7	1	1	142	142	33	33	5	5	18	1	1
197	53	21.11812182	29	6	66	101	98	227	49	141	60	151	15	24	36.61111196	37.16666751	93	100	16	25	24	28	3.2	6.1	92	105	91	98	25.4	31	8.7	10.9	268	344	3.7	6.4	28.4	29.9	1.1	1.2	136	141	31	77	5.1	7.9	27	1	1
198	53	21.78853839	15	5	62	80	123	187	47	88	73	121	14	25	36.99999915	37.05555386	88	100	16	16	30	30	4.4	5	98	103	82	109	31.2	31.2	10.3	10.3	314	314	4.1	4.2	25.4	26.8	1	1.4	138	142	15	19	7.9	7.9	30	1	1
199	84	22.58069032	39	3	94	135	80	131	21	78	57.66669846	94	17	44	35.94444275	37.33333164	88	98	17	18	21	21	0.8	0.8	105	106	130	152	34.9	38	12.3	12.7	182	214	3.8	4.5	53.9	87.4	1.2	1.8	139	140	29	29	12.3	17.5	2	2	1
200	63	28.6590014	38	4	59	86	94	171	45	84	61.33330154	113	13	23	36.33333418	37.66666836	93	98	13	16	25	29	0.9	1.1	103	106	74	325	35.3	37.7	12.2	13	215	235	3.2	3.8	23.1	50.8	1.3	1.3	141	145	17	22	22.5	25.9	0	2	2
201	74	27.04321295	27	2	75	94	101	145	49	75	66.33329773	94.33329773	16	31	35.72222392	36.11111111	92	100	16	16	23	23	1.7	1.7	92	92	156	156	35.4	35.4	11.4	11.4	214	214	4.1	4.1	113.7	150	1.7	1.7	127	127	54	54	10.5	10.5	29	1	1
202	74	33.44818444	32	5	80	82	89	142	51	102	69.66670227	106.6669998	13	31	36.55555725	37.66666836	93	100	13	15	25	28	1.1	1.2	108	109	88	88	24.8	30.3	9.5	10.6	136	141	3.2	4	32.3	120.7	1.5	2	145	145	17	18	8.3	10.9	-7	1	1
203	70	18.46225915	39	2	100	118	98	123	52	74	65	91	18	33	37.16666751	38.77777947	95	100	14	16	19	20	1.5	1.5	101	105	171	223	33.5	35.2	10.8	11.3	174	210	4.7	5.1	24.8	24.8	1.2	1.2	131	134	25	33	11.8	16.2	11	1	3
204	71	35.40721943	48	6	58	98	102	186	37	67	59	96	11	28	35.94444275	37.22222222	99	100	19	25	23	29	7.8	9.2	97	101	145	196	39.4	49.4	11.9	14.3	210	279	3.8	6.8	32.7	32.7	1.3	1.3	138	144	34	49	8.2	12	9	2	2
205	74	24.59834319	30	3	77	117	76	125	50	79	58.66669846	92.66670227	20	34	35.94444275	38.66666582	94	99	11	15	28	28	1.2	1.2	98	103	104	111	32.4	38.2	10.8	12.8	194	228	4.4	6.5	25.7	30.6	1.2	1.4	134	138	24	27	8.4	9.2	10	1	1
206	59	39.3573491	39	7	70	107	99	144	44	62	59	132	9	24	36.70000076	37.40000153	86	100	10	10	30	30	1.1	1.2	104	104	68	305	19.6	32	6.4	10.7	268	349	3.5	6.3	35.9	53.7	1.3	1.8	134	139	28	31	14.7	23.2	0	1	3
207	59	46.04561678	23	1	86	109	89	143	33	98	53	110	10	32	35.44444444	37.11111111	93	99	12	19	21	28	0.9	1	103	105	138	200	44	47.5	14.9	15.9	256	280	3.8	4.2	24.5	90.1	1.7	2.1	139	141	10	11	8.5	9.7	10	1	2
208	62	22.44598816	37	6	78	86	64	92	35	53	46	66	10	23	35.11110942	36.55555725	92	100	21	21	22	22	6.2	6.2	101	101	123	123	29.3	29.3	9.7	9.7	169	169	4.8	4.8	45.7	36.1	1.4	1.3	139	139	46	46	8.1	8.1	12	1	3
209	77	25.89668802	39	5	66	87	80	122	33	66	49.33330154	84.66670227	14	28	35.88888804	36.88888974	85	99	11	12	28	30	2.2	2.4	100	100	144	151	29.8	29.9	9.7	9.7	89	89	4.2	4.5	52.1	86.2	1.5	1.5	136	136	110	111	7.9	7.9	5	1	1
210	55	25.39387561	40	4	69	84	136	169	45	96	75.33329773	114	14	29	36.94444444	37.55555471	83	100	16	21	26	29	5.1	9.1	99	104	100	175	29.7	32.4	9.8	10.6	217	227	4.1	5.1	26.2	28.2	1.1	1.1	140	145	42	102	7.1	11.8	18	1	1
211	60	30.16874546	45	8	62	99	83	112	49	74	57	92	14	30	35.38888889	37.16666667	94	100	15	16	27	28	2.4	3.3	89	95	84	158	37	41	13.2	14.2	169	180	3.6	5	34.8	34.8	1.6	1.6	128	134	30	33	6.3	6.6	16	1	2
212	82	24.97227217	62	9	54	94	68	159	33	78	44	108	13	22	36.4444436	37.88888719	95	100	16	18	22	22	2	2.4	109	113	111	138	30	33.4	9.9	10.7	173	208	3.6	5.3	45.4	150	2.7	3.8	144	147	46	47	7.3	7.5	12	2	1
213	73	22.44598816	45	4	46	71	97	137	38	65	53	80	14	30	36.55555725	36.88888974	91	100	14	18	24	25	4	4.5	105	106	89	99	34.9	38.2	11.9	13	275	282	4.5	4.7	30.6	86.9	1.2	1.2	139	143	33	40	12.5	16.6	11	1	1
214	71	28.46653995	41	8	74	116	79	160	25	74	45	179	18	34	35.83333333	37.11111281	92	100	17	18	21	25	2.9	3	97	104	134	191	23.3	29.8	7.8	10.5	209	246	3.6	5.4	24.2	52.6	1.6	1.9	136	139	65	69	6.7	12.2	7	1	1
215	71	28.15749576	50	4	90	122	94	159	42	94	53	99	15	30	36.11111111	38.66666582	93	99	16	21	32	37	2.6	2.8	73	76	123	149	37.2	37.2	12.9	12.9	206	206	3.7	4.1	26.8	26.8	2.1	2.1	123	125	66	70	14.4	14.4	17	1	1
216	41	29.68007952	34	3	94	126	77	118	19	80	38.33330154	86	11	33	37.79999924	38.9999983	97	100	16	19	24	26	0.6	0.6	93	95	61	303	32.7	33.1	11.5	11.6	221	224	4.4	4.7	59.9	78.6	1	1.1	131	133	10	36	17	19.6	-1	2	3
217	70	40.72197494	40	4	53	80	84	162	37	80	52.66669846	111	9	16	34.22222137	36.99999915	94	100	16	17	28	28	1.7	1.8	100	102	78	233	25.6	29.8	8.5	9.7	142	162	4.1	4.7	59.8	59.8	1.2	1.2	139	143	40	40	7.4	8.7	9	1	1
218	84	30.92843825	93	11	96	128	61	159	42	98	19	109.6669998	21	32	37.16666751	39.11111196	37	98	10	16	28	34	1.4	2.1	113	116	183	199	43.3	46.7	14.1	14.3	145	178	4	8.7	25.9	25.9	1.6	1.6	148	155	49	55	13.4	20.3	8	1	1
219	81	23.8407272	32	6	70	108	81	139	43	64	54	90	2	28	36.09999847	37.70000076	92	100	18	18	21	21	1.3	1.3	107	107	97	198	23	33	7.6	11	97	148	4.2	5.8	34.4	64.5	1.4	2	134	141	22	22	10	10	-1	1	1
220	23	24.2908639	15	1	99	128	96	127	51	71	66.33329773	85	15	33	36.11111111	36.99999915	93	98	11	13	26	28	0.7	0.7	96	100	89	111	41.7	45	13.9	14.9	297	297	3.8	3.8	33.6	32.5	1	1.2	131	135	14	14	8.4	8.4	-1	1	1
221	74	24.13499637	42	5	70	98	77	163	27	117	50	132.3329926	14	24	35.77777863	36.77777608	90	99	16	21	28	30	2.4	2.4	91	91	171	225	38.9	43	12.8	14.3	209	262	3.4	4.8	25.4	25.6	1.3	1.4	133	137	91	100	12.2	14.9	2	1	3
222	84	28.32393819	39	5	70	132	78	113	32	56	48	74.66670227	11	23	35.88888804	36.11111111	87	100	17	17	21	21	2.6	2.6	98	98	161	161	29.4	29.4	9.1	9.1	237	237	4.6	4.6	42.3	42.3	3.3	3.3	131	131	81	81	9.8	9.8	0	1	1
223	84	28.32393819	38	5	80	82	78	106	41	62	55	75	10	34	35.05555471	36.11111111	92	100	14	18	24	25	2.6	2.9	97	99	114	122	27.6	28.5	8.8	9.1	167	194	4.7	5.4	32.2	58.1	1.6	1.7	133	134	56	59	5.2	6.3	12	1	1
224	84	28.32393819	68	8	82	98	90	127	41	63	55	83	13	20	36.0000017	38.11111026	98	100	18	18	20	20	2	2	111	111	109	109	33	33	10.8	10.8	141	141	5	5.2	30.6	36.9	1.2	1.3	144	144	101	101	12.8	12.8	12	1	1
225	71	23.79978808	61	11	58	98	77	134	28	75	43	79	16	35	35.94444275	37.16666751	92	100	10	21	16	18	4.7	4.8	101	112	115	252	24.8	28	8.2	9	422	508	3.9	5.2	39.5	101.5	1.3	1.4	134	137	104	109	16.9	23.3	5	1	2
226	71	21.11812182	56	8	80	125	89	168	19	60	45	84	17	33	36.83333503	37.83333249	92	100	20	27	14	17	5.1	5.6	109	120	125	435	29.5	41.3	10.1	13.4	302	525	3.1	4.6	32.5	34	1.3	1.4	142	154	118	146	15.9	19.8	5	1	2
227	49	16.79267657	35	2	54	97	70	135	32	84	44.66669846	101	13	26	34.66666751	37.22222222	88	100	16	21	25	31	0.7	0.9	93	94	113	182	27.5	32.9	9.4	10.7	164	209	3.1	3.8	25.2	25.2	0.9	0.9	135	138	33	37	2.3	13.6	12	1	3
228	59	42.60825653	26	7	68	103	112	176	39	106	58	115	14	32	35.22222222	36.22222222	91	100	10	11	30	31	2	2.2	104	105	120	126	37.1	37.1	12.3	12.3	91	91	3.8	4.2	40.9	40.9	1.4	1.4	141	142	34	37	4.9	4.9	31	1	1
229	82	21.5102471	47	6	77	112	86	136	45	70	59	90	14	26	35.94444275	37.72222307	99	100	16	17	18	19	1.7	1.8	107	107	106	230	28.5	38	10.9	12.8	224	395	4	4.6	31.7	61.2	1.2	1.3	137	138	46	47	21.2	47.2	10	1	1
230	80	17.16085249	30	4	70	72	108	154	45	89	67.66670227	100.6669998	22	32	35.55555556	35.83333333	88	100	12	12	22	22	2.7	2.7	114	114	105	105	31.3	31.3	10.1	10.1	205	205	4.3	4.3	33.4	33.4	1.6	1.6	144	144	76	76	18.2	18.2	18	1	1
231	44	41.50970413	42	9	109	119	83	126	50	74	63	91	11	26	37.29999924	38.29999924	97	100	23	27	14	17	11.3	12.9	102	105	60	186	29.4	33	10.2	11	88	102	4.5	6	24.8	25.6	1.4	1.6	137	140	55	62	7.7	9.8	4	1	1
232	71	34.16333363	43	6	60	84	101	154	44	64	59	86	8	22	36.11111111	37.83333333	91	100	16	18	23	25	3	3.1	98	101	111	137	31.5	33.1	11	11.3	159	228	4.1	4.3	27.5	33.5	1.6	1.6	133	137	102	104	10.5	13.6	15	1	1
233	71	38.9739229	57	7	61	94	83	142	30	117	48	121	14	26	35.22222222	36.11111111	89	100	13	13	30	32	1.9	1.9	105	106	116	134	26.1	26.7	7.8	8	226	239	5.1	5.1	33.2	33.7	1.6	1.6	144	145	84	85	9.2	9.4	18	2	2
234	71	38.5207871	30	6	76	92	117	159	40	71	61	88	14	24	35.94444444	37.22222222	89	99	5	6	48	49	1.2	1.2	86	97	94	128	30.6	31.7	9.4	9.5	160	165	3.8	3.9	31.5	32.2	1.8	1.9	146	148	14	15	4.7	6.1	13	2	2
235	71	56.49715441	28	5	80	92	117	137	46	58	64	78	17	24	37.05555556	37.05555556	90	93	6	11	42	45	1.2	1.3	99	101	68	109	31.2	33.4	9.6	10.4	129	145	4.1	4.5	39.3	41.9	4.5	4.7	147	147	13	15	6	6.46	13	2	2
236	78	26.41425401	52	5	62	76	115	224	46	84	72	125	15	26	35.72222392	36.27777947	84	100	17	19	27	31	5.8	8.3	92	98	86	124	31.8	35.8	10.7	11.8	266	266	4	4.4	23.5	24.9	1.2	1.3	138	138	25	41	6.5	7.5	26	1	1
237	81	21.24433166	46	5	62	94	85	138	35	92	51	99	14	31	36.11111111	37.33333333	88	98	11	15	32	33	1.5	1.9	101	103	86	178	37.4	42.9	12.4	13.6	191	233	3.2	4.2	31.9	31.9	3.1	3.1	143	144	30	44	9.1	17.1	26	2	1
238	74	27.28745249	32	4	70	71	92	120	50	70	48	84	8	25	35.61111026	36.27777947	91	97	15	15	26	27	3.7	3.7	101	101	97	150	23	28	7.8	9.2	160	184	3.7	3.7	29.1	32.9	1.7	1.8	130	139	79	82	4.2	4.4	18	1	1
239	73	31.45167581	30	1	77	98	90	159	46	93	60.66669846	114.3330002	16	22	36.4444436	37.27777693	92	99	15	18	28	29	0.9	1	93	95	101	112	43.9	45.6	15	15.2	273	303	3.7	3.7	38.2	41.1	1.6	2	135	135	12	13	11.2	11.2	0	2	1
240	73	42.56748246	43	3	73	98	58	117	28	70	35	81	17	29	35.05555556	37	86	100	11	11	31	31	2	2	97	97	82	82	31.9	31.9	10.1	10.1	275	275	4.5	4.5	74.5	113.6	1.5	1.5	134	134	42	42	13.6	13.6	9	2	1
241	69	41.63231467	36	5	46	75	112	185	29	58	56.66669846	95.66670227	14	27	36.11111111	37.61110942	85	100	22	28	16	21	3.9	4	98	100	137	285	26.4	29.8	9.6	9.6	183	200	4.9	6	28.2	33.4	1.8	2.1	136	138	172	179	18.7	18.7	9	2	1
242	69	42.34397817	28	4	76	115	114	153	40	72	66	92.33329773	14	22	36.22222053	37.40000153	92	97	10	10	31	31	2.5	2.5	99	99	134	143	30.5	33	9.9	10.9	212	215	3.3	3.7	29.1	29.1	1.2	1.2	137	137	89	89	11.1	11.1	9	2	1
243	70	29.30175613	50	5	70	90	83	139	24	63	53.33330154	84	8	37	37.20000076	38	98	100	13	16	22	24	1.1	1.5	99	102	96	206	21	33.8	7.1	10.6	172	316	3.8	6.1	42	67.8	1.3	2	132	134	30	33	16.9	32.7	11	1	3
244	82	33.49304983	43	8	74	100	62	149	32	65	28	188	8	31	36.5	38	86	100	11	11	23	25	1.2	1.3	109	119	79	192	19	34	6.3	11.4	118	140	3.5	6.8	29.3	34.1	1.3	1.4	137	142	24	25	14	23.4	-1	2	1
245	70	27.96842306	46	6	76	102	99	156	41	96	56	103	16	28	36.11111111	37.66666836	94	100	17	22	20	28	2.5	2.8	103	106	114	207	34.4	34.7	10.8	11.5	172	217	3.6	5.8	20.7	27.1	1.1	1.2	140	145	30	35	5.5	9	14	1	2
246	70	33.83833901	36	5	85	105	98	144	41	74	56	90	14	38	35.72222392	37.5	91	97	19	22	16	19	2.5	3.1	103	105	136	299	35.6	39.1	12	13	242	293	4.7	4.9	22.3	150	1.1	1.2	137	138	28	37	6.6	7.6	13	1	2
247	56	44.29065744	30	5	49	65	114	151	36	78	62	85	13	23	35.2	35.9	90	96	16	16	34	34	4.1	4.4	92	93	144	182	27.5	27.5	8.4	8.4	220	220	3.6	3.8	32.7	32.7	1.1	1.1	138	139	94	97	3.8	3.8	5	2	1
248	77	22.77323196	43	8	65	109	69	133	35	65	50.33330154	92	19	35	36.83333503	37.27777693	83	99	9	9	40	40	1.8	1.8	94	94	136	136	28	30.8	9.2	9.4	174	174	3.9	3.9	57.1	104.7	1.4	1.4	139	139	55	55	10.2	10.2	12	1	1
249	77	23.12937152	62	9	60	127	67	136	39	73	48.33330154	95	15	32	37.22222222	38.00000085	91	100	15	20	24	30	2.1	3.1	102	108	84	120	36.9	37.7	11.9	12.4	192	218	4.1	6.2	36.6	43.8	2.1	2.7	141	146	102	119	7.1	8	4	1	1
250	77	21.11812182	33	3	72	95	90	127	39	66	61.33330154	86.33329773	10	33	36.77777608	37.55555471	95	100	13	13	32	32	1.5	1.5	98	98	91	91	26	34	8.7	11.2	337	337	4	4	32.7	75.3	1	1.1	139	139	51	51	8	8	16	1	1
251	77	22.41740021	49	7	60	92	86	111	39	59	56.66669846	76.33329773	10	27	37.11111281	38.22222392	97	100	14	15	29	31	1.4	1.4	104	105	134	142	26.5	29.3	8.8	8.8	329	329	4	4.8	57.4	112	1.3	1.3	143	146	95	105	5.5	5.5	16	1	1
252	80	26.48931079	38	5	60	87	80	121	42	66	57	112	16	28	35.94444275	37.77777778	98	100	11	11	21	21	0.9	1.2	92	104	89	265	29.5	44	10.4	14.7	184	302	3.3	6	28.4	55.2	1.4	1.4	128	132	14	14	13.1	19.3	14	2	2
253	69	25.31366009	34	4	93	114	126	167	60	95	82	119	18	25	35.16666667	36.55555725	95	100	27	30	17	19	11.6	11.6	100	101	42	113	25.2	25.2	7.3	7.1	487	526	7.6	8	34.1	34.1	1.9	1.9	138	140	94	96	13.3	15.3	13	1	3
254	74	18.34697547	33	4	69	105	92	135	48	97	62.66669846	109.6669998	17	28	36.88888974	37.11111281	89	97	14	14	28	28	0.7	0.7	101	101	92	92	44.5	44.5	14.6	14.6	113	113	4.1	4.1	61.6	61.6	1.5	1.5	139	139	17	17	5.7	5.7	15	1	2
255	86	24.19655895	40	4	65	98	96	146	42	87	60.66669846	106.6669998	14	33	36.33333418	38.22222392	92	97	15	16	25	27	1.6	1.6	97	101	111	112	39.7	41.5	12.9	13.6	205	205	3.5	5.6	28.5	28.5	1.4	1.4	133	138	40	40	12.5	13.1	-1	1	3
256	88	30.16874546	35	4	71	80	87	132	37	63	50	84	14	23	35.55555556	37.94444614	93	99	13	15	21	23	1.7	2.2	107	109	92	105	28.7	31.2	9.8	10.7	116	121	3.6	4.3	32.1	34.1	1.4	1.5	140	141	54	65	6.9	7.1	6	1	1
257	74	26.14624606	43	6	63	107	75	151	30	70	46.33330154	98	9	31	37.05555386	39.55555386	95	100	16	19	21	24	2.8	3.3	106	109	105	175	32	34.6	10.5	11	369	462	4.7	5.7	26.6	26.6	1	1	141	144	61	68	11.4	12.8	5	1	3
258	74	24.47020465	36	5	56	75	112	142	23	72	52.66669846	94.66670227	7	29	36.77777608	38.00000085	96	100	17	18	27	27	3.6	4.2	98	102	119	148	34.5	34.5	11.4	11.4	557	557	3.6	4.8	23.9	23.9	1	1	138	141	69	75	23.7	23.7	5	1	3
259	80	34.16333363	41	7	63	78	100	173	56	96	74	121.6669998	14	22	36.55555725	37.77777778	93	98	16	19	20	21	4	4.4	107	111	79	82	40.7	40.7	13.2	13.2	137	137	4.1	4.4	19.9	40.1	1	1.1	142	144	59	62	8.9	8.9	14	1	1
260	50	20.99407321	40	5	69	84	79	185	45	96	56.33330154	125.6669998	16	30	35.55555556	37.11111281	99	100	19	32	23	26	8.1	14.5	94	104	71	133	31.6	33.4	9.9	10.4	194	258	4.8	5.1	23.4	30.5	1	1.2	142	145	37	87	7.5	14.6	18	1	2
261	54	37.42019318	29	3	42	74	79	137	36	79	58	83	11	21	36	38.33333333	88	98	11	19	25	32	1.7	2	94	101	112	236	30.5	37.1	10.2	11.9	150	185	4	5.6	38.8	40.6	3.5	3.8	131	140	70	73	6.6	9.3	15	2	2
262	69	37.54332768	36	4	61	95	119	200	29	78	59	118	12	27	36.99999915	37.66666836	90	100	11	13	27	30	0.8	0.9	87	95	130	169	28.2	30.7	8.3	8.7	194	234	3.3	4.2	31.2	31.2	1.2	1.2	124	131	11	14	6.1	7.8	7	2	3
263	73	27.4691358	33	3	71	94	84	136	42	78	54	89	13	24	35.61111111	36.55555556	90	98	15	16	28	28	3.2	3.3	97	98	107	177	30.9	32.3	9.8	11	325	360	3.2	4.8	25.3	26.8	2.4	2.8	136	138	78	82	8.3	8.4	16	1	1
264	72	29.82549111	33	3	62	74	115	154	40	78	65	101.3330002	19	32	35.94444275	38.72222053	95	100	14	20	21	26	1.1	1.3	101	109	143	197	31.9	38	11.8	13.1	224	246	3.5	5.1	28.5	28.5	1.3	1.3	136	146	26	31	16.7	17.8	0	1	1
265	47	45.95618123	53	10	82	145	49	120	17	70	25	80.66670227	10	39	36.16666582	39.59999847	89	100	19	24	16	20	6.4	7	98	100	129	225	28.1	33	9.8	10.9	226	257	5.1	7	33.4	35.1	2	2.2	130	133	118	121	9.1	21.3	23	1	3
266	69	24.99333136	51	5	98	124	98	143	52	78	68.66670227	97.33329773	15	32	36.16666582	38.16666497	92	100	12	17	25	34	4	5.4	106	107	81	93	31.5	34.1	9.8	9.9	216	266	4.3	5.5	28.3	28.3	1.1	1.1	142	149	27	40	9.7	11.8	6	2	2
267	69	25.82644241	36	5	80	95	92	166	31	87	51.33330154	113.3330002	13	29	36.16666582	37.44444529	93	100	15	18	24	28	4.1	5.2	101	105	105	256	34.9	39.3	10.9	12.7	191	213	3.8	4.3	29.8	29.8	1	1	139	144	32	53	7.6	7.9	4	2	2
268	80	24.49013804	38	5	60	84	102	162	28	74	50	89	13	29	37.38889058	37.94444614	93	100	18	23	18	21	2.5	2.6	99	102	89	127	31.2	40.1	10.8	13.8	199	233	5	7.6	27	93.7	1.1	1.1	132	136	51	57	6.2	11.5	9	2	1
269	58	21.86953228	29	3	83	105	102	124	67	87	75	94	13	25	36.33333418	36.55555725	90	100	17	22	15	22	4.3	4.9	104	106	64	245	29.4	30.8	9.9	10.5	231	250	4	6.7	35.4	38.8	3.2	4.5	135	141	80	87	13.9	15.3	22	1	3
270	65	28.15749576	60	13	64	90	84	140	48	81	52	184	8	29	36.29999924	37.5	95	100	11	11	21	22	0.9	0.9	110	110	79	235	26.2	38	9.8	12.6	69	78	3.5	4.9	39.4	59	1.5	2	133	137	15	18	7.4	7.4	-1	1	1
271	82	22.75346745	66	9	91	121	80	131	63	108	51	112	15	38	36.55555556	37.38888889	88	100	6	23	15	34	1.9	2.6	109	112	97	138	40.4	42.4	13.7	13.8	102	116	3.9	5.6	150	150	2.2	2.3	143	145	39	55	7.9	9	23	1	2
272	39	83.26462934	22	4	79	111	103	157	48	97	62	110	16	34	35.88888889	36.5	74	99	11	13	36	40	0.4	0.5	95	97	94	155	30.8	33.7	9.5	9.9	173	182	3.8	4.5	29.4	95.2	1.5	1.5	141	143	5	8	7	8.2	10	2	2
273	64	45.90229566	25	2	60	67	94	123	44	70	60.66669846	87.66670227	12	21	34.94444529	36.66666667	92	100	12	12	27	27	0.9	0.9	104	104	98	98	37.3	37.3	13.3	13.3	124	126	4	4.5	26.3	26.3	1.1	1.3	139	139	15	15	8.9	8.9	-1	1	1
274	73	29.00275862	32	5	71	77	81	116	28	89	47	98	13	22	35.44444614	36.4999983	95	100	16	17	21	22	2.1	2.3	103	104	154	187	30.1	35	9.8	11.8	129	129	4.7	4.9	40.1	150	1.8	2.3	136	138	66	66	5.6	5.6	0	1	3
275	65	25.06831311	29	3	76	117	85	122	40	70	55	82	16	41	36.22222053	37.77777778	94	100	15	15	27	27	1.1	1.1	97	97	208	208	32.6	38	11.5	12.6	229	229	4.1	4.7	24.8	24.8	1.5	1.5	134	134	34	34	8.4	8.4	3	1	1
276	48	26.6873812	35	8	66	72	117	170	52	94	73.66670227	105	13	23	36.16666582	38.11111026	94	100	17	19	19	20	5.1	5.3	105	109	91	125	26	27.9	8.5	9.2	231	240	3.7	4.6	29	37.8	1.4	1.4	137	143	37	39	10.5	11.5	13	1	1
277	83	25.62250022	55	5	59	96	61	123	32	94	41	119	16	26	35.72222392	36.66666667	94	100	11	13	28	33	1.1	1.1	100	102	95	147	42.4	46.4	14.3	15.7	81	94	3.4	4.1	38	44.6	1.6	1.8	138	142	26	28	9	9.4	18	1	1
278	74	22.14290143	34	4	73	95	106	156	43	81	62	94	22	33	35.61111111	36.72222222	95	100	14	17	24	26	1.2	1.5	104	105	118	146	27.8	30.7	9.5	10.5	179	187	3.6	4.4	26.1	58.4	1.3	1.4	141	142	32	37	3.2	4.7	12	1	1
279	82	24.16022032	55	4	65	77	66	117	24	81	37	87	15	30	35.16666836	36.4444436	86	100	11	14	31	33	2.1	2.4	104	107	128	144	40.8	40.8	12.6	12.6	188	188	5.3	5.6	31.1	31.1	1.2	1.2	144	145	58	61	11	11	17	2	3
280	76	19.81377228	46	5	71	96	83	141	35	54	51	100	9	28	35.22222307	36.66666667	94	100	12	12	26	26	0.8	0.8	104	106	117	240	27.8	44	11	14.6	122	122	4.3	5.1	31.9	32.7	1.4	1.4	138	140	28	28	7.6	7.6	3	1	3
281	57	60.88089939	22	3	60	87	104	165	19	69	53.66669846	99	16	27	35.88888804	37.11111281	90	100	15	16	31	32	2.2	2.5	102	103	110	146	24.4	27	8	8.6	224	255	4.4	4.6	24.1	24.1	1.1	1.1	142	145	47	52	7.4	9	3	2	2
282	67	34.28619325	30	4	60	79	108	132	35	62	51	80	12	34	36.0000017	36.83333503	94	100	13	14	29	29	4.5	4.7	101	101	124	130	23.2	32	8.2	10.6	316	316	3.3	4.6	30	27.9	2.4	1.7	140	140	86	88	4.9	4.9	11	2	1
283	65	24.5523907	38	3	38	126	90	117	49	68	60	77	10	23	36.11111111	38.5000017	90	100	14	14	25	25	1.2	1.2	99	99	100	100	27.3	27.3	9.3	9.3	146	146	4.2	4.2	66.4	66.4	1.4	1.4	134	134	23	23	5.4	5.4	19	2	1
284	82	18.95165081	35	4	60	112	103	168	35	70	55	108	10	36	35.29999924	38.20000076	95	100	11	13	21	23	1.2	2	110	112	77	168	19.5	31.6	6.7	11.1	110	206	3.2	6.6	35.7	62.5	1.4	1.9	135	142	30	35	3.8	10.9	4	2	1
285	76	26.48931079	46	4	105	134	85	121	44	74	57	93	18	19	36.77777608	38.00000085	98	100	18	22	17	20	1.4	1.6	98	100	153	206	35.9	38	11.6	12.7	154	179	3.7	4.2	45.5	52.9	2.1	2.3	133	134	21	33	11.6	11.9	11	2	1
286	83	35.48394194	44	4	80	80	99	150	36	75	59	96.66670227	12	31	35.72222392	37.11111281	90	100	13	13	32	32	2.3	2.3	103	103	124	157	30.2	30.2	9	9	188	188	4.8	5.1	58	150	1.9	1.9	139	143	59	59	12	12	2	2	2
287	72	36.70957203	37	5	57	85	82	154	29	71	48.66669846	94.66670227	12	27	37.33333164	38	87	98	13	14	27	29	1.1	1.2	103	104	156	170	29.6	31	10.2	10.7	223	233	3	4.1	24.8	26	1.2	1.4	141	142	17	17	11.4	13.1	-5	2	3
288	86	30.24199597	38	4	72	104	76	138	34	73	1	294	12	26	37.05555386	38.00000085	92	100	16	16	25	25	1.1	1.1	107	107	84	84	25.7	25.7	8.4	8.4	250	250	4.2	4.2	35.7	35.7	1.6	1.6	144	144	25	25	9.3	9.3	0	2	1
289	84	31.000062	74	7	69	112	73	149	41	72	56	92	21	42	35.55555556	37.66666836	91	100	17	18	21	24	2.2	2.6	103	111	104	181	24.5	30.4	7.8	10	214	237	5.1	6.5	27.9	27.9	1.1	1.1	139	144	82	98	7.8	9	5	1	1
290	50	49.46061315	32	4	91	109	90	139	46	75	60.66669846	92.66670227	17	29	36.99999915	37.94444614	95	100	14	19	21	28	0.4	0.5	80	82	86	109	30.9	34	10.8	11.2	587	587	4.1	4.4	32.4	29.4	1.8	2.3	115	121	4	5	14.7	14.7	15	1	1
291	60	22.44379628	27	3	74	89	88	156	30	78	53	97.33329773	11	23	36.0000017	37.16666751	89	97	11	11	30	30	2.7	2.8	105	105	219	219	28.7	31.6	9.1	9.1	237	237	5	5	34	36.1	1.1	1.1	141	141	60	60	7.8	7.8	12	2	1
292	85	31.63271633	31	2	54	77	104	156	35	66	60.66669846	92	15	23	35.94444275	37.55555471	84	95	11	11	33	33	0.6	0.6	103	103	107	107	39.8	39.8	12.8	12.8	205	205	3.9	3.9	34.4	34.4	1.5	1.5	143	143	21	21	7.4	7.4	2	2	1
293	77	31.0303355	38	3	62	84	96	135	38	84	60.66669846	93	19	26	35.38888719	36.66666667	94	100	18	24	22	27	1.8	2.1	93	98	96	115	31.3	32.5	11	11.9	339	427	3.4	4.3	23.5	27.9	1.2	1.4	135	140	54	57	17.3	20	5	1	1
294	26	43.41147342	11	2	91	115	90	144	36	98	56.33330154	109.3330002	17	36	36.16666582	36.66666667	88	100	11	11	30	30	0.8	0.8	101	101	117	117	40	42	13.1	14	250	250	3.4	4.2	25.2	25.2	1.2	1.2	138	138	13	13	8.3	8.3	6	2	2
295	26	39.49732417	11	1	88	107	88	123	25	83	48.66669846	96.33329773	15	34	36.16666582	36.77777608	95	100	10	13	29	31	0.6	0.6	101	101	112	132	38.2	42	12.3	13.4	260	347	3.5	4.5	25.4	97.3	1.3	1.6	138	138	10	10	6.9	7.6	14	2	2
296	68	31.33181058	51	7	60	117	88	122	20	60	54	54	12	34	35.83333333	37.55555471	94	100	16	18	27	28	3.9	6	89	99	128	210	31.5	31.5	10.4	10.4	128	128	3.7	5	35.3	35.3	1.6	1.6	129	138	17	37	9.3	9.3	21	2	1
297	68	35.47866787	42	7	73	116	97	178	33	95	56.66669846	120.6669998	5	28	36.11111111	36.99999915	88	100	20	20	22	22	2	2	101	101	194	194	30.2	31.3	10.1	10.1	136	136	4.1	4.1	29.7	29.7	1.2	1.2	139	139	59	59	11.9	11.9	20	2	1
298	51	37.54332768	37	8	81	113	132	165	78	96	98	119	13	28	35.90000153	37.40000153	95	100	14	15	26	27	2.9	3.2	98	101	95	216	27	35	8.9	11.5	140	250	5.3	6.2	30.6	31.9	1	1.1	131	135	70	72	3.8	8.8	5	1	1
299	65	30.36740767	31	2	60	62	96	137	54	78	72	91	13	24	36.38888889	36.66666667	93	98	11	13	29	29	1.2	1.5	102	103	96	111	33.2	36.1	11.3	11.8	136	136	4.1	4.1	29.3	27.9	2.2	2.2	138	141	24	28	6.4	7.2	9	1	1
300	65	33.53067931	32	5	74	88	76	119	38	84	55	87	13	25	36.66666667	37.22222222	95	98	13	14	31	33	1.7	2	98	101	97	149	34.9	36.5	11.9	12.3	171	196	3.8	4.6	31.3	32.4	4	4.1	140	141	28	32	9.2	13.6	12	1	1
301	86	27.88171257	38	3	76	118	102	125	31	81	54.66669846	95.66670227	20	24	35.83333333	36.38888889	88	100	16	18	26	28	1.6	1.7	102	106	119	157	34.6	35.5	10.3	10.8	339	360	4.8	5.4	38.1	38.1	3.7	3.7	141	145	38	42	6	12.5	3	1	1
302	76	34.19124485	38	3	66	81	95	156	48	80	65.66670227	105.3330002	12	28	35.55555556	36.72222137	93	100	15	16	27	28	3.1	3.4	98	99	150	198	27.2	34	9.2	11.5	228	313	4.7	5.2	39.8	87.2	1.2	1.3	136	137	71	74	8.1	10.7	14	1	1
303	72	35.1968697	55	11	76	149	68	106	45	68	55	84	9	31	36.77777608	39.44444444	84	100	12	15	30	33	1	1.2	95	97	63	124	30.4	40	10.2	13.4	116	165	3.3	4.3	27	30.4	1.3	1.3	136	138	39	46	5.4	10.9	1	1	1
304	56	48.05926772	37	5	52	80	96	166	51	121	64	124	12	23	36.66666667	37.27777778	91	100	11	24	22	30	1.5	1.6	99	107	141	240	31.5	40.8	10.3	13	295	437	2.8	4.4	21.1	27.5	1.2	1.3	141	143	13	17	8.4	14.7	12	2	2
305	66	45.26009052	34	4	63	93	90	146	36	87	54	98.66670227	14	29	35.72222392	36.77777608	94	97	14	14	19	19	2.4	2.4	110	110	86	86	38	38	12.2	12.7	232	232	4.8	4.8	32.4	19.1	1.4	1.4	138	138	41	41	7.2	7.2	4	1	1
306	61	36.08540212	18	1	85	97	117	143	59	89	74	99	17	33	36.16666667	36.33333333	93	98	12	15	25	26	0.9	1	104	104	115	154	34.9	38	11.4	12.5	260	263	3.6	4.4	26.2	67.3	1.7	1.8	138	140	14	19	6.9	7.8	14	2	1
307	75	36.29483843	57	10	75	148	75	133	34	88	54.66669846	97	13	32	35.88888804	37.66666836	87	100	14	17	27	32	1.8	2	96	104	107	337	32.1	42	10.2	12.6	142	204	3	3.7	33.8	68.6	1.9	6.7	138	143	52	56	4.2	15.3	4	2	1
308	60	21.4533301	25	2	66	78	94	123	25	70	43	83	12	25	36.27777947	36.99999915	95	100	12	14	25	25	1.2	1.2	107	111	71	73	36.8	39	12.6	13	157	161	4	4.2	47.4	48.3	1.1	1.1	142	144	22	23	3.9	5.5	12	1	3
309	60	19.44208041	35	2	67	100	81	136	42	76	55	269	13	22	35.83333333	36.66666667	97	100	13	13	27	27	1.5	1.5	106	106	105	105	28.4	28.4	9.6	9.6	238	238	3.7	3.7	45	45	1.5	1.5	142	142	44	44	7.3	7.3	7	1	3
310	60	21.11812182	29	2	79	96	90	113	39	63	58	79	15	29	35.44444614	37.44444529	97	100	14	15	23	25	1.4	1.6	99	99	31	95	26	45	8.5	14.9	170	182	4.3	4.6	35	36.5	1.3	1.3	132	133	48	54	4.9	6	12	1	3
311	60	17.43083071	39	4	66	128	86	125	48	66	61	85	10	27	36.5	38.70000076	95	100	15	15	26	26	1.5	1.5	99	99	103	153	29	32	9.8	10.5	239	239	3.4	3.9	28.2	51.9	1.4	1	136	137	33	33	6.8	6.8	12	1	3
312	60	18.10124728	35	2	66	74	88	122	34	68	55.33330154	86	17	26	35	36.77777608	96	100	14	16	25	26	1.8	1.9	98	99	88	228	33.9	36.9	11.3	12	309	347	4.1	4.5	30.7	39.6	4	3.8	134	135	95	101	4.4	4.6	7	1	3
313	36	16.12906452	24	8	60	83	82	98	37	65	52	74.66670227	17	26	36.61111196	36.99999915	94	96	10	13	24	24	0.7	0.8	106	108	99	169	36	40	12	13	111	135	3.9	4.2	36.7	150	1.3	1.9	138	139	10	16	6.5	8	10	2	3
314	66	54.15221795	45	5	79	157	89	148	36	59	50	119	10	27	35.40000153	38	95	100	11	11	23	24	0.6	0.6	107	110	65	170	23	38	7.7	12.7	139	185	3.5	5.3	28.1	35	1.2	1.7	137	140	12	12	9.4	15.9	-5	2	1
315	62	30.79674369	35	10	84	107	79	114	56	80	69.33329773	90	8	31	36.66666667	39.05555725	94	100	15	17	23	24	1	1.3	100	104	131	160	46.2	48.1	16.3	16.6	109	122	3.5	5.1	31.1	150	1.6	2.1	136	139	16	21	6.8	10.1	11	1	1
316	72	24.51779595	39	3	85	118	85	104	52	73	63	81.66670227	15	26	35.55555556	36.77777608	84	100	16	18	17	20	2.3	2.5	103	107	143	158	38.9	38.9	12.5	12.5	240	240	4.4	9.8	31.2	35.2	2.5	3.3	130	137	65	70	7.3	7.3	11	1	1
317	78	28.2258629	49	5	55	64	78	152	35	62	44	82	13	31	35.94444444	36.5	91	100	12	12	30	30	2.3	2.3	99	103	88	89	28.7	32.7	9.2	10.2	164	219	4.4	5.4	20.7	20.7	0.9	0.9	136	140	27	27	3.2	5.2	24	2	1
318	84	22.14290143	35	5	75	78	83	129	47	69	59	88	12	22	35.11110942	37.27777693	81	100	13	13	20	24	2.4	2.4	105	106	95	133	29.4	32	10.4	10.8	181	187	4	4.7	27.5	29.9	1.6	1.8	135	137	39	42	13.2	14.2	3	1	1
319	76	28.6590014	46	11	71	123	79	114	44	70	60	88	9	25	35.5	37.40000153	91	100	13	14	19	21	1.3	1.7	105	110	115	185	26	41	8.8	13.7	82	109	2.7	5.9	38.1	49.9	1.4	2.6	134	138	17	19	13.4	19	0	1	1
320	89	21.95837725	29	2	75	116	97	161	37	71	63.66669846	96.66670227	21	35	35.88888804	36.77777608	85	99	14	18	25	27	0.9	0.9	99	102	167	174	30.3	36.6	10.3	12.2	322	384	3.5	4	24.6	26.7	1.4	1.4	138	141	25	26	9.9	14	6	2	1
321	67	35.22734318	26	1	73	104	98	139	37	78	60	98.33329773	9	18	36.0000017	36.72222137	97	100	11	11	28	28	1	1	104	104	148	148	30.9	30.9	9.8	9.8	312	312	3.3	3.3	34.6	34.6	3.2	3.2	140	140	12	12	7.9	7.9	15	2	1
322	67	35.22734318	32	6	85	100	79	124	27	66	47.33330154	85.33329773	12	25	36.61111196	37.27777693	92	100	13	17	27	31	1.7	2.4	94	99	81	171	34.3	36.4	11.8	12.2	253	269	3.5	4.2	47	48.4	2.8	3.1	134	139	51	71	9	11	15	2	1
323	67	37.71816543	46	4	46	61	68	113	22	37	38.66669846	61.33330154	9	15	36.0555564	36.94444444	94	100	15	21	25	26	2.2	2.7	87	95	97	154	17.9	27.6	6.5	6.9	135	221	3.7	5.2	29.8	45	1.5	4	128	132	144	149	5.2	6.4	2	2	1
324	67	31.31319394	55	7	58	130	52	141	18	70	31.33329964	92	10	27	36.66666667	38.16666497	31	100	13	14	29	34	1	2.1	94	101	71	277	29	31	9.1	10.3	221	253	3.4	4.4	51.9	51.9	1.4	1.4	137	140	24	40	9.2	11.5	12	2	1
325	67	31.66902569	42	3	57	104	64	142	23	73	37	87	7	17	36.55555725	37.55555471	95	100	16	16	30	30	2.2	3.4	93	93	289	289	30.2	33.5	9.9	10.9	267	283	3.9	3.9	150	150	7.4	6.4	135	135	35	46	17.4	27.7	12	2	1
326	68	25.21330177	34	7	65	102	85	183	42	77	54	108	4	29	36	37.20000076	91	100	13	15	21	22	1.8	2.1	109	111	55	234	23.3	31	7.9	11	73	128	3.5	5.5	28.4	41.4	1.2	1.6	139	141	48	49	4.2	7.9	1	1	1
327	58	37.08503511	21	4	65	83	121	185	65	96	79	111	13	26	36.0000017	38.05555556	93	100	18	19	30	31	5.8	8.4	91	92	65	82	35.4	35.4	10.8	10.8	406	406	3.7	4.7	29.7	29.7	1.2	1.2	136	136	18	32	10.6	10.6	7	1	2
328	75	33.67926658	39	4	55	84	97	120	51	82	67.66670227	91	9	27	35.61111026	35.88888804	90	100	16	16	25	25	1.9	1.9	99	99	116	116	35	35	10.7	10.7	185	185	4.4	4.4	30.4	30.4	2.4	2.4	136	136	35	35	10.1	10.1	13	2	2
329	82	29.5166606	37	4	47	62	116	146	28	42	59.33330154	73.33329773	17	22	36.4999983	36.55555725	96	97	16	16	30	30	0.9	0.9	99	99	148	148	33.4	33.4	11	11	328	328	3.9	3.9	27.5	27.5	1.1	1.1	141	141	22	22	8.9	8.9	0	2	3
330	55	28.59557395	39	7	70	81	99	149	54	83	73.33329773	100.3330002	11	18	36.16666582	36.83333503	96	100	19	19	19	22	3.7	5	99	102	119	144	29.4	34.6	10.1	11.9	150	162	4.1	5.8	28.7	28.7	1.2	1.2	135	136	45	59	11.3	11.8	3	1	1
331	85	22.45895495	35	1	79	106	85	147	42	81	60	101	13	24	35.16666836	36.55555725	91	98	10	12	33	35	0.9	1	96	96	97	135	32.3	33	10.6	11.2	266	292	4	4.2	37	37.2	2.7	3	137	137	24	32	7.9	8.9	-4	2	1
332	40	26.17757159	15	2	76	102	82	114	48	75	59	88	16	28	36.4444436	37.83333249	94	98	15	15	22	22	0.8	0.8	105	105	97	97	34.8	40	12.3	13.4	236	236	3.7	3.7	39.5	44.2	1.1	1	138	138	12	12	4.4	4.4	11	1	1
333	77	33.46780887	36	3	82	134	112	189	48	109	70.33329773	135.6670074	15	36	35	37.5	80	100	13	19	19	24	1.6	1.8	110	114	153	179	29.5	33.7	9.4	10.7	194	214	4.5	4.7	31.9	32.9	2.7	2.9	143	146	82	83	7	7.7	10	2	1
334	77	33.46780887	35	3	85	98	129	155	44	81	75	105.6669998	17	30	35.11110942	36.55555725	95	100	15	16	26	27	3.8	3.8	99	101	149	194	24.9	24.9	8.1	8.1	192	192	4.9	5.1	62.4	70.4	1.7	1.7	136	138	124	125	8.3	8.3	10	2	1
335	60	19.21491446	46	6	51	105	90	135	52	69	60	82	14	24	35.72222392	38.05555556	100	100	13	18	18	25	2	2.4	103	104	127	300	28	30.5	8.3	9	224	323	3.8	5.1	35	57.5	2.9	3.4	135	137	26	34	7.7	9.6	6	2	2
336	81	33.38468215	55	8	77	93	85	137	47	72	50	119	13	29	35.70000076	38.5	93	100	11	11	23	24	0.8	0.9	106	108	94	186	23	35	7.5	11.5	107	162	3.2	4.3	40.2	40.2	1.3	1.3	136	139	20	21	11.3	17.9	-1	2	1
337	86	25.20610967	35	6	60	77	112	153	42	75	68	94	13	23	36.27777947	36.88888974	92	100	15	22	16	24	5.5	6.8	102	105	92	152	20.9	28.1	6.8	8.8	166	270	4.1	4.6	26.6	30.2	1.1	1.1	138	138	50	68	6.4	9.5	10	2	2
338	82	32.85041172	46	9	78	118	64	162	27	67	47	79	12	26	36.99999915	38.77777947	93	100	10	12	27	28	1.1	1.2	103	104	107	118	37.4	37.4	13.3	13.3	117	117	3.6	4.3	29.2	29.2	1.4	1.4	138	138	14	17	10.2	10.2	10	1	1
339	64	25.61728395	38	5	67	82	71	100	24	66	44	72	13	25	35.83333333	36.27777778	93	99	15	16	25	26	3	3.2	96	97	116	139	32.8	32.8	10.9	11.1	90	93	3.6	3.7	31.5	31.5	2.5	2.7	133	134	80	84	4	4.3	16	2	1
340	64	27.67313608	34	4	69	76	90	113	48	68	59	76	16	33	35.27777778	37	92	97	11	15	30	35	1.3	1.6	91	95	161	240	32.7	32.7	10.5	10.5	165	165	3.3	4.2	40.3	40.3	3.4	3.4	134	136	42	45	6.4	6.4	21	2	1
341	64	25.21330177	32	2	70	108	77	113	44	76	52	120	11	21	35.44444444	36.83333333	93	100	16	20	24	26	1.3	1.3	96	99	83	95	32.1	36	10	11.5	156	195	4.3	4.6	29.5	36.8	1.4	1.4	135	137	46	46	5.7	6.1	12	2	1
342	64	37.81995265	23	2	78	93	76	121	33	67	45	83.66670227	12	26	35.77777863	36.22222053	94	100	10	14	27	28	0.7	0.8	102	108	118	199	31.1	39	10.4	13.1	104	112	3.4	3.8	26.2	29.7	1.2	1.5	139	141	10	18	6.8	7.8	4	2	1
343	86	30.41028674	33	5	84	111	85	143	30	59	60	100	14	31	35.5	37.59999847	90	100	14	17	26	26	1	1.3	108	113	96	277	25	38	8.4	12.6	142	288	3.2	5.1	30.8	45.3	1.3	2	137	148	17	20	13.3	13.3	-2	2	1
344	88	32.26537065	31	2	42	84	87	115	33	77	50	81	14	25	36.0000017	36.55555725	95	100	16	16	28	28	1.1	1.3	102	102	113	113	39.4	39.4	12.8	12.8	259	259	3.9	4.1	29.7	58.1	1.5	1.6	142	142	18	19	10.2	10.2	7	1	1
345	76	16.60388165	39	3	85	104	88	117	53	75	65.66670227	86	12	30	35.22222307	35.66666497	97	100	16	17	18	20	1.9	2	106	106	122	195	32	34	10.3	10.5	301	304	5.4	6.3	29.4	49.3	1.6	1.7	135	137	30	32	7.2	9.8	12	1	2
346	74	22.45922859	27	2	55	73	115	151	48	63	60	86	21	31	36.22222053	37.55555471	92	100	14	14	26	26	1	1	103	103	204	204	20.4	24	6.9	8	668	814	4.9	4.9	47.2	85.4	2.1	2	138	138	27	27	43.6	54.3	12	1	1
347	74	22.45922859	27	0	76	95	142	176	57	85	79	107	18	41	36.88888974	37.66666836	95	100	16	18	21	22	1	1	102	104	159	217	25.3	28.2	8	8.8	1202	1340	3.8	5.8	32.9	32.9	1.4	1.4	135	136	21	22	38.9	54.8	6	1	1
348	68	23.91980093	42	7	52	129	83	132	40	65	54	88	11	26	36.72222137	38.16666497	93	100	11	20	21	29	1.6	1.7	98	103	125	296	30.6	41.4	10.3	13.6	200	291	3.4	5.6	21.3	23.6	1	1.1	133	138	39	42	9.7	14.2	9	1	3
349	57	28.02768166	29	5	73	104	84	131	22	86	46	91	9	26	35.55555556	36.05555556	79	97	16	20	22	25	1.7	1.8	93	93	40	176	35.8	37.5	11.4	11.8	288	348	3.6	4.3	27.7	34.3	1.4	1.5	130	131	40	45	12.5	13.2	16	2	1
350	70	29.27783633	35	4	80	95	110	161	63	92	74	107	17	26	36.22222222	36.55555556	92	100	20	24	25	29	5	9	94	99	56	86	33.1	33.9	10.9	11.2	184	188	3.3	6.7	29.7	29.7	1.1	1.1	140	141	38	86	6.1	7.4	16	2	2
351	73	30.86419753	42	5	79	115	112	203	50	101	70.66670227	198	7	28	36.66666667	37.16666751	92	100	14	17	20	24	1.8	2.3	108	113	165	295	33.2	43.4	11.6	14.7	210	332	3.9	5.3	23.7	25.5	1.1	1.2	141	146	30	40	12.3	12.8	3	1	1
352	81	19.21491446	41	4	71	88	93	164	39	81	55	91	13	24	35.55555556	36.94444444	89	100	12	16	20	26	1.5	1.8	95	102	84	311	27	34.1	9.2	11.1	196	346	3.7	6	31	53	1	1.1	125	136	39	52	11.6	34.8	12	2	1
353	56	39.55721929	34	3	64	80	91	125	49	91	63	98.66670227	14	25	36.22222053	36.88888974	77	99	14	14	37	37	1.8	1.8	95	95	121	121	37.1	37.1	12.1	12.1	220	220	5	8.9	28.2	28.2	1.7	1.9	141	141	69	69	9.9	9.9	0	1	1
354	57	35.75127802	29	4	69	99	109	141	65	91	78	106	14	26	35.44444614	37.61110942	96	99	16	20	25	29	4	4	97	100	99	290	32.4	33.2	11.1	11.6	121	135	3.8	4.1	22.9	22.9	1.2	1.2	138	141	69	73	14.9	15	9	1	2
355	55	31.16926659	21	1	77	114	120	170	61	101	80.66670227	117.6669998	14	25	36.72222137	36.99999915	92	100	18	19	24	26	1.6	1.7	98	98	95	191	32.4	36.5	10.6	12.2	263	328	3.7	4	53.7	53.7	1.2	1.2	137	138	38	40	3.9	7.1	5	1	1
356	55	31.16926659	21	1	71	105	116	198	56	79	77.33329773	118.6669998	11	22	36.27777947	36.99999915	97	100	15	18	25	27	1.5	1.5	95	97	71	143	27.1	28.3	8.9	9.2	282	349	3.2	3.8	25.4	27.1	1.1	1.1	134	136	29	30	8.1	12.3	-2	1	1
357	62	23.26895252	45	10	67	91	81	150	46	74	57	101	6	22	35.70000076	37.79999924	58	100	17	17	21	24	4.4	5.2	105	108	69	179	25	35	8.4	11.8	97	235	3.8	6.2	36.1	36.1	1.4	1.4	136	140	36	41	3.8	18.9	11	1	1
358	77	25.40282858	48	4	44	71	84	165	15	99	49	104	12	24	36.33333418	36.88888974	94	99	15	15	28	29	1.5	1.7	101	101	156	184	31.3	35.2	10.9	12.2	110	114	3.8	3.9	36.6	91.4	1.5	2.6	140	141	26	29	4	4.5	17	2	1
359	53	26.78111865	24	2	98	127	73	148	42	82	53	96	15	26	35.77777863	38.38888804	92	100	12	14	23	29	0.6	0.8	99	107	147	182	28.9	32.6	8.9	10.2	143	203	3.5	4.2	26	31.4	1.1	1.3	136	140	17	20	5.6	10.4	17	2	1
360	53	26.78111865	37	5	103	118	77	100	43	69	59.66669846	76.66670227	15	31	35.55555556	37.20000076	87	100	9	15	25	32	1.1	1.7	93	99	214	331	29.1	30.8	9.4	10.3	223	262	2.9	4.9	28.9	31.4	1.2	1.4	130	135	65	88	12.7	13.9	17	2	1
361	53	34.11841143	42	10	101	113	93	132	59	86	71	98	5	22	35.22222307	37.5	87	100	16	28	17	28	2.1	2.4	95	96	115	239	29.3	33.7	10.1	10.9	81	166	4.5	7	33.2	43.4	1.9	3.1	133	136	92	101	7.9	12.6	17	2	1
362	83	28.4047636	31	1	52	77	93	149	33	76	53.66669846	97	17	28	35.77777863	36.88888974	92	100	13	17	25	28	0.7	0.8	103	103	97	104	36.8	40	13	14.1	166	171	3.6	4	28.8	33.3	2.4	3.9	140	141	17	19	5.5	5.9	7	1	1
363	78	21.81268803	33	3	76	106	97	128	46	85	63.66669846	99	18	25	36.94444444	37.55555471	88	100	13	13	40	40	1.3	1.3	94	94	77	77	29.5	29.5	9.4	9.4	254	254	3.7	3.7	39	22.6	2.8	2.5	143	143	32	32	7.8	7.8	10	1	1
364	78	27.4870792	32	3	81	100	96	133	32	86	60	96	15	33	36.0555564	36.83333503	91	99	16	16	36	36	1.3	1.3	94	94	218	218	30.3	30.3	9.7	9.7	229	229	4.4	4.4	23.6	30.5	2.8	2.9	142	142	25	25	4.8	4.8	10	1	1
365	41	50.75750851	22	2	91	103	104	153	45	109	64.66670227	123	16	28	35.66666497	37.22222222	69	98	10	13	36	38	1.1	1.4	99	100	82	102	50.8	52	16.2	17.2	371	387	5.3	6.7	32.5	32.5	1.4	1.4	142	142	29	32	9.9	11.3	3	1	1
366	86	31.07602562	51	10	70	98	76	154	41	82	54	102	2	30	35.40000153	37.20000076	62	100	12	13	25	29	1.5	1.9	103	110	79	174	23	34.3	7.5	11.1	59	222	3.7	5.6	31.2	71.2	1.1	1.8	136	142	51	67	5.6	11.9	16	1	1
367	76	21.81464299	44	4	31	65	90	163	40	97	62	107.6669998	17	38	35.83333333	36.77777608	95	99	19	22	24	25	1	1.2	94	97	180	266	29.1	29.1	9.7	9.7	487	633	3.5	4.5	30.7	46.4	1.5	2.4	136	137	32	35	12.5	16.4	8	1	1
368	67	22.83950617	46	10	67	88	91	142	40	58	63	79	8	29	35.5	37.9	95	100	9	10	22	24	0.9	1	107	110	92	187	22	34	7.4	11.4	67	114	3.9	5.8	40.4	49.9	1.2	1.3	132	146	20	23	17.3	33	13	1	1
369	79	30.0829004	39	4	58	133	82	160	37	66	51	88	15	29	35.55555556	36.55555556	85	96	14	18	35	38	1.2	1.3	95	96	94	115	28.8	29.3	9	9	225	231	3.5	3.8	27.8	36.2	1.1	1.1	143	144	40	44	6	6.7	18	1	1
370	70	22.78908545	36	2	74	86	104	143	41	63	63.33330154	89	12	23	35.44444614	36.22222053	97	100	17	17	22	22	1.5	1.6	103	105	147	197	27.2	30.6	9	9.8	359	424	5	5.2	24.9	24.9	1	1.1	137	139	86	90	7.6	9.6	2	2	1
371	70	23.4796638	44	4	52	88	88	135	38	60	54.66669846	85	12	25	34.44444444	37.61110942	90	100	14	17	23	27	1.6	1.9	102	104	63	177	29.8	30	9.2	9.5	275	283	3.8	4.3	28.7	32.9	1.2	1.2	139	142	76	86	5.8	7.4	9	2	1
372	70	23.4796638	51	6	68	103	80	176	35	63	49	90	12	26	35.59999847	38	97	100	14	14	21	22	1.4	1.7	106	108	52	199	19	31.1	6.4	10.2	194	218	3.9	8	31.1	58.9	1	1.8	132	135	75	76	15.9	29.5	9	2	1
373	80	35.93900668	39	4	53	64	109	162	42	68	63	89	13	22	35.44444614	36.77777608	95	100	19	22	18	20	3.5	3.9	104	107	184	264	23.3	28.1	7.8	9.7	201	240	4.5	4.7	25.4	82	1.1	1.2	139	141	82	89	8.5	12.1	12	2	1
374	68	34.11841143	60	12	53	112	80	117	33	89	52	95.66670227	15	26	37.05555386	40	91	100	16	34	16	25	1.9	2.3	93	101	20	159	35.2	38.9	11.3	12.3	107	108	4.3	6.5	114.2	149.1	14	40.7	136	142	44	57	6.8	8.1	19	1	1
375	68	37.42019318	42	3	73	103	77	110	30	68	45.66669846	75	15	27	36.4444436	36.99999915	90	100	13	14	26	27	1.1	1.1	102	103	97	99	37.1	37.4	12	12.1	91	93	3.8	6.2	150	150	2.2	2.3	138	139	34	35	5.8	6.7	19	1	1
376	67	30.27871612	26	2	45	63	102	160	28	102	55	113	14	24	36.22222053	37.05555386	81	98	15	15	30	30	1.6	1.6	100	100	75	177	23	47	7.7	15.6	152	152	3.4	3.9	28.4	150	1.3	1.2	141	141	36	36	7.2	7.2	8	2	3
377	71	33.19482577	60	8	91	110	65	111	38	75	53	85	5	31	36.4999983	36.94444444	68	98	16	29	11	20	2.1	2.2	94	101	211	478	23.6	34	8.3	11.2	165	210	3.5	6.3	44.7	49.2	1.6	1.6	125	133	68	74	16.2	20	10	2	3
378	78	31.76660397	44	6	90	116	63	138	37	79	50	92	5	26	35.79999924	37.5	93	100	10	10	27	28	0.7	0.8	103	103	76	178	23.3	34.6	7.9	11.9	149	154	3.3	4.4	54.7	55.1	1.7	1.7	132	137	27	34	13.4	26	7	2	3
379	80	22.78908545	42	2	70	73	89	171	38	89	55	116.3330002	8	16	35.05555471	37.66666836	95	100	19	20	21	24	1.4	1.4	104	107	119	215	37.6	37.6	12.8	12.8	249	249	3.6	4	59.5	138	1.4	1.4	142	148	26	28	11	11	7	1	3
380	84	26.24299793	28	3	73	109	103	169	29	93	53.66669846	113.6669998	10	29	37.61110942	37.77777778	93	100	17	18	26	29	0.7	0.9	97	100	198	368	27.9	35.2	9.8	11.9	181	241	3.3	4.6	20.1	22.6	1	1	138	142	14	18	8.8	14.5	7	2	1
381	79	20.56126561	64	13	55	95	58	136	34	75	44.66669846	111	14	65	35	38.9999983	93	100	11	17	24	32	2.7	2.9	97	100	112	120	33	40.8	11	13.1	117	202	3.5	6.2	30.3	99.8	1.9	1.8	135	136	46	48	8.2	8.2	16	1	1
382	72	32.58169782	34	3	69	116	87	121	29	71	52.66669846	87.66670227	17	28	35.55555556	37.77777778	94	100	15	18	25	27	1.4	1.6	101	102	194	264	32	35.1	11.1	11.9	186	213	4.2	4.8	23.2	34.7	1.1	1.1	139	140	36	36	8.3	11.8	7	1	3
383	72	32.58169782	34	3	66	84	83	152	31	66	51	83.33329773	11	25	36.27777947	38.00000085	95	100	14	14	27	30	1.2	1.4	103	106	142	161	29.4	34	10.3	11.3	149	164	4.2	4.2	23.9	25	1.2	1.3	143	143	44	49	7.7	8.2	7	1	3
384	75	44.54230339	44	7	58	100	71	150	41	63	53	92	10	34	33.79999924	37.09999847	92	100	11	11	19	21	1.3	1.5	109	111	74	210	24.7	33	8.1	11.1	228	356	3.4	4.7	38.7	47.7	1.4	2.2	134	137	19	23	13.3	32.7	8	2	3
385	75	44.54230339	30	5	62	83	100	157	44	83	69	109	10	19	36.38888889	37.33333164	94	100	17	17	27	27	2.7	2.9	92	94	88	116	31	31.8	11	11.2	100	112	4.3	4.5	61.5	87.6	1.8	3.7	132	133	60	60	7.6	8.5	8	2	3
386	89	43.05564167	46	5	68	90	99	160	34	74	57	92	8	28	35.61111026	37.66666836	95	100	14	16	26	29	1.8	1.9	100	101	118	133	30.6	34	9.5	10.6	290	310	4	4.2	113.7	117.3	3.2	4.1	138	140	47	47	9.9	10.6	15	2	2
387	65	37.1141259	61	10	60	72	86	134	27	64	51.33330154	108	5	31	36.4999983	38.77777947	82	100	17	34	18	29	2.9	3.3	88	90	237	279	20.8	35	6.6	11.8	168	262	3.9	4.6	26	150	1.5	2.7	131	136	114	121	16.4	22.7	9	1	1
388	81	32.5440104	74	11	113	140	63	175	15	96	44.66669846	103	22	26	35.77777863	36.61111196	85	100	16	17	26	29	2	2.1	99	104	98	102	30.1	30.1	9.6	9.9	192	259	4.5	4.6	41.1	42.9	2.2	2.5	139	142	53	56	14.1	25	10	1	1
389	81	35.36011833	52	8	70	89	66	130	34	57	45	77	4	19	34.16666667	37.88888719	95	100	12	16	23	25	1.9	2	98	100	144	188	29.8	33.8	9.7	10.8	222	344	5	5.5	42.2	42.7	1.6	1.6	131	132	64	68	8.3	10	4	1	3
390	81	35.36011833	53	5	70	74	94	144	33	138	49	193	13	21	35.55555556	36.22222053	93	99	12	12	29	29	3.2	3.2	101	101	143	168	28.8	31	9.9	10.2	165	165	2.9	3.8	40.1	33.4	2.3	2.3	138	138	99	99	6.6	6.6	4	1	3
391	81	35.36011833	35	6	70	96	86	133	35	61	50	82	12	20	36	36.59999847	94	100	12	13	28	30	2.4	2.7	103	104	66	101	25.4	29.7	8.5	9.9	110	135	3.6	4.3	34.7	86.3	1.8	2.2	141	141	52	53	3.7	4.7	10	1	3
392	64	29.83876935	44	5	71	99	62	117	41	78	51	204	10	23	36.38888889	39.33333503	93	100	17	18	26	27	0.8	0.9	94	99	74	104	28.2	32.9	8.9	9.3	428	508	3.9	4.5	44.6	45.3	2.1	2.5	134	138	17	20	12.9	16.3	4	2	1
393	62	23.12906371	39	6	66	131	81	156	39	70	60	86	12	34	36.29999924	38.59999847	90	100	9	10	31	32	0.5	0.7	101	103	65	221	18	30.1	6	10.2	277	346	3	4.9	30.4	56.7	1.3	1.6	137	140	7	10	20	35.9	10	2	1
394	77	20.16133065	43	6	93	110	83	120	50	80	61	94	21	33	35.05555471	36.16666582	93	100	15	18	19	23	1.1	1.2	99	101	108	112	31.5	33.7	10.9	11.9	375	439	4.7	6.3	25.7	29.1	1.9	1.9	131	133	28	29	13.1	13.5	5	1	1
395	60	16.65042393	41	4	55	65	117	183	28	65	58	93.66670227	12	53	36.11111111	36.88888974	91	100	12	21	27	29	4.3	4.7	99	105	53	479	30.8	31.2	9.6	10.5	166	182	4.2	6.2	25.6	25.6	1	1	141	146	45	50	8.1	9.6	14	2	1
396	83	28.87149675	46	4	66	100	90	143	22	68	51	93	13	32	36.88888974	38.66666582	83	100	15	16	21	22	2.7	3.7	107	109	96	120	40.8	44	13.6	14.7	197	245	4.6	6.2	25.6	46.3	1.1	1.1	139	140	40	49	8.4	10.2	10	1	1
397	84	20.16133065	68	8	65	104	68	129	37	78	6	87	10	27	36.4444436	38.66666582	44	100	15	24	19	23	1.7	1.8	97	102	105	280	33.2	36.9	11.1	11.2	216	218	4.1	5.1	35.2	78.3	1.6	1.6	135	136	42	43	7.1	12.3	-1	2	3
398	45	53.5022486	24	3	92	103	91	105	57	69	68	80	15	25	35.83333333	36.66666667	93	99	17	18	21	23	2.4	2.8	96	99	104	114	30.8	31.8	10	10.5	159	173	4.3	4.8	28.8	29	1.2	1.3	130	135	47	51	4.3	6.1	21	2	2
399	45	37.88115412	31	3	91	104	82	102	30	68	47.33330154	75.66670227	17	35	36.4444436	36.88888974	97	100	13	13	26	26	2.5	2.5	100	100	115	115	31.5	31.5	10.3	10.3	191	191	6.1	6.1	38.3	30.6	1	1	133	133	46	46	4.6	4.6	14	2	2
400	45	55.73822295	24	3	77	97	76	109	28	88	47	95	9	29	35.77777863	36.55555725	87	100	15	15	26	26	2.7	2.9	98	98	94	94	30.9	30.9	9.8	9.8	173	173	4.4	4.7	38.8	49.8	1.3	1.5	135	135	58	60	4.8	4.8	15	2	2
401	45	55.73822295	39	7	78	110	62	107	23	79	15	86	11	28	36.22222053	36.4999983	93	100	18	20	24	25	5.3	5.3	91	93	100	141	32.3	32.3	10.1	10.1	279	279	5.6	6.3	27.5	33.2	1.5	1.4	129	130	86	86	6.7	6.7	15	2	2
402	45	48.05917815	31	7	114	137	75	135	20	83	39.66669846	100.3330002	19	47	36.4444436	36.4999983	87	99	16	17	21	21	2.2	2.3	104	105	108	154	28.3	32.3	9.4	10.4	166	208	4.8	5.8	30	85.8	1.1	1.37	136	137	46	48	3.9	8.4	15	2	2
403	45	53.5022486	36	8	88	121	69	105	24	65	42.66669846	83	14	30	36.11111111	36.66666667	89	100	18	18	26	26	3.7	4	91	91	83	134	28.4	28.4	9.6	9.6	216	216	4.2	4.4	29.2	29.2	1	1.1	131	131	62	67	6.6	6.6	26	2	2
404	60	27.62456697	29	6	69	88	75	218	39	95	51	141	10	28	35	39.40000153	93	100	11	14	23	27	0.6	1	100	116	92	240	20	33	6.6	11.7	94	198	3.7	5.3	30.2	33.7	1	1.8	134	139	12	17	4.2	8.7	0	2	1
405	81	25.73247334	35	5	71	87	109	147	47	58	64	87	10	27	34.20000076	37.70000076	96	100	11	11	21	22	0.5	0.6	110	114	64	145	25.5	33	8.9	10.9	72	119	3.5	5	34.4	64.1	1.4	1.7	136	138	15	15	9.8	11.5	-1	2	1
406	84	22.32142857	46	11	89	91	79	202	36	89	51	123	5	23	35.5	38.20000076	97	100	14	15	32	33	0.8	0.8	97	96	109	223	31.7	46	11	15.3	84	84	3.1	5.2	32.1	32.1	1.5	1.5	137	138	57	55	5.7	7.1	7	1	1
407	77	39.62949609	31	2	82	121	83	143	52	100	64.33329773	107.3330002	11	34	36.16666582	37.66666836	95	100	6	6	47	49	0.6	0.6	84	84	124	124	30.6	30.6	10.2	10.2	188	188	3.5	4.2	31.1	31.1	2.1	2.1	135	135	18	18	5.5	5.5	18	2	1
408	77	37.40311991	40	5	90	158	94	142	43	90	64.66670227	101.6669998	22	44	35.55555556	36.99999915	91	100	11	12	38	40	0.9	1	93	95	136	158	29.7	30.9	9.6	10	195	226	3.3	3.5	30.1	31.5	2.2	3.5	139	141	16	19	5.8	7	18	2	1
409	56	38.29621318	20	2	63	80	98	140	34	60	55.33330154	83.66670227	12	22	36.66666667	37.38889058	97	100	11	13	25	31	0.9	1.1	104	105	79	116	26.4	33.4	8.7	11.2	104	148	4	4.1	28.3	150	1.4	2.1	139	142	17	21	10.9	11	13	2	2
410	74	24.19359677	36	7	88	126	80	123	42	61	59	78	13	22	36.20000076	40.55555556	97	100	13	16	20	20	1.3	1.3	108	109	520	520	29.4	46	10	15.3	154	154	3	4.3	37.9	37.9	1.6	1.6	138	141	24	25	8.4	8.4	0	2	3
411	81	31.43061842	35	2	73	95	88	147	37	78	59	96	15	29	36.11111111	37.16666751	92	100	12	16	27	29	0.9	0.9	102	105	98	152	29.7	37.9	10.7	12.9	174	244	4.4	4.8	23.1	23.1	1	1	139	143	28	28	7.9	10.9	7	2	1
412	82	20.81302991	29	2	75	107	81	139	31	92	53.66669846	96.33329773	12	28	35.27777778	37.5	90	100	14	16	23	23	0.8	0.8	107	108	113	118	26.5	30.5	8.7	9.7	414	418	3.7	4.8	23.9	23.9	1.1	1.1	141	141	12	15	10.9	17.8	0	2	1
413	61	19.44382587	35	4	76	106	98	147	51	83	66.66670227	104	12	30	36.66666667	38.00000085	81	100	12	13	32	33	0.6	0.7	99	101	51	267	34	34	10.8	10.8	201	201	3.1	9.1	30	31.5	1.5	1.4	136	143	13	13	8.2	8.2	1	2	3
414	54	25.21330177	42	2	66	90	83	128	26	66	48	82.33329773	14	33	36.11111111	37.66666836	91	100	14	16	26	27	1.1	1.2	101	104	90	147	23.9	27.8	7.7	8.8	575	604	4.3	5.1	35.4	87.2	1.3	1.5	138	141	79	82	9.2	20.3	8	1	3
415	81	34.51567968	39	7	57	138	78	118	33	56	49.33330154	76.66670227	20	20	36.33333418	38.70000076	86	87	15	16	20	22	2.3	2.4	94	95	156	198	30.4	30.9	10.4	10.8	142	143	4.5	4.9	35.4	45.3	1.2	1.1	125	127	70	71	5.89	6.1	-1	1	1
416	50	16.50890876	37	3	70	94	80	157	38	72	53.66669846	102	2	24	35.79999924	37.79999924	93	100	10	12	21	27	1.3	1.7	106	114	74	217	17	35	5.6	11.8	223	399	3.6	5.4	23.9	23.9	1	1	136	141	32	43	10.8	19.1	0	2	3
417	80	29.95877637	34	3	70	111	89	152	35	62	49	86	18	37	35.55555556	38.27777863	93	100	11	13	24	25	1.3	1.5	111	113	124	140	33.5	39.1	11.7	13.4	138	182	3.3	3.6	33.1	35.8	3	3.8	145	145	18	19	7	8.6	14	1	1
418	48	36.93946213	30	5	74	100	82	120	50	78	58	87	13	24	36.44444444	37.16666667	85	94	8	10	40	43	0.8	0.8	94	96	165	208	57.4	57.4	18.1	18.1	212	212	4.7	5	32.2	25.3	1.1	1.1	140	141	16	18	7.7	7.7	17	1	1
419	66	29.57544211	32	4	68	79	111	149	32	116	62	120	17	31	36.27777778	36.72222222	94	100	19	21	23	23	2.2	2.4	100	103	114	137	23.7	23.7	7.5	7.5	276	276	4.8	6.2	38.8	38.8	1.4	1.4	139	140	43	43	11.7	11.7	21	2	2
420	69	31.94904349	29	5	92	109	75	110	44	68	53	82	12	29	35.88888804	37	96	100	17	17	27	27	1.7	1.7	100	100	98	98	24	36	8.1	12.1	101	101	3.8	3.8	58.6	67	1.4	1.4	140	140	37	37	7.8	7.8	14	1	1
421	84	34.75693522	60	8	65	98	57	217	27	150	42.33330154	172.3329926	20	40	35.27777778	35.77777863	30	97	20	22	17	20	0.3	1.6	108	109	367	374	24.6	28.1	8.2	9.2	130	188	3.9	4.5	49	150	1.8	2.7	134	145	34	44	10.3	11.3	3	2	1
422	70	32.28408824	41	4	61	146	86	135	37	89	53.33330154	95.66670227	19	32	35.44444614	36.33333418	91	100	17	26	20	25	0.9	1.4	104	106	143	167	37.1	37.4	11.8	12.6	210	299	4.1	4.5	28.1	107.2	1.4	2.3	144	145	20	35	12.1	18.4	17	2	1
423	84	24.54171575	46	5	100	118	51	78	29	52	38	91	17	30	35.94444275	36.27777947	70	100	16	18	20	22	4.4	4.6	101	102	83	148	29.8	36.6	9.2	11.5	307	335	4.8	5.1	31.7	34.8	2	2.1	133	136	43	49	10.4	16.8	14	2	3
424	84	19.5263681	48	8	94	115	64	126	23	95	36.66669846	105.3330002	14	25	36.88888974	37.38889058	78	100	16	16	23	23	3.6	3.6	108	108	73	73	27.4	29.3	8.6	8.6	192	192	3.9	4.3	47	47	1.9	1.9	143	143	26	26	14.4	14.4	14	2	3
425	75	26.86772952	44	5	63	87	95	139	23	56	47	84	14	26	36.0000017	36.66666667	94	100	14	16	27	28	1	1.2	99	103	60	250	28.7	31	9.1	9.7	461	518	4.5	5	46.1	70.2	1.1	1.2	136	141	48	52	14.3	15.1	1	2	1
426	75	25.35405461	36	4	69	84	92	123	14	79	45.33330154	87.66670227	14	22	36.88888974	37.33333164	95	100	8	13	28	32	0.8	1	102	105	93	199	26.1	34.3	8	9.9	461	659	3.4	4.5	59	79.2	1.1	1.2	139	143	21	31	7.7	14	1	2	1
427	75	26.04738937	53	6	38	102	99	166	24	103	49	121	13	31	36.61111196	37.22222222	82	100	14	20	25	28	0.8	1	96	101	92	173	26	31.2	8.3	9.1	522	635	2.9	5	28.2	29.3	1.9	2	136	139	19	21	11.3	13.7	1	2	1
428	54	22.06156846	31	8	79	114	102	154	68	106	82	114	16	30	34.88889058	36.88888974	75	100	22	34	8	26	6.5	10.9	96	105	57	149	28.2	35	8.9	10.6	140	166	3.7	6.8	25.6	48.3	1.2	2.7	140	141	51	86	6	7.7	19	2	2
429	76	24.99333136	37	2	67	87	97	182	47	104	56	123	19	34	36.22222053	36.88888974	96	100	16	16	24	24	1.3	1.3	107	107	130	130	34	34	11.1	11.1	261	261	3.3	3.3	33.2	33.2	2.3	2.3	144	144	36	36	8.5	8.5	17	2	1
430	75	20.37206124	35	2	68	152	110	148	43	108	72	113.3330002	16	30	36.16666582	37.16666751	95	100	14	16	20	26	1.9	2.1	105	108	128	147	38.3	38.5	12.3	12.8	271	334	5.4	6.2	26.5	26.5	1.8	1.8	137	142	68	74	17	18.3	8	1	1
431	46	28.74233107	41	4	62	74	98	134	49	93	67	106.6669998	10	21	36.11111111	37.33333164	95	99	14	16	23	25	1.2	1.3	80	84	120	168	32.5	33	10.9	10.9	315	315	4.1	10	32.1	150	1.8	2.2	109	120	29	30	4.6	4.6	5	2	1
432	83	31.9172236	38	6	49	108	81	132	44	69	58	89	1	35	35.59999847	38.90000153	94	100	11	11	25	25	0.7	0.9	108	112	75	174	26	36	8.6	12	112	167	2.8	5.1	35.5	67.5	1.1	1.4	140	142	17	17	10.3	12.3	1	1	3
433	79	24.51553132	37	5	66	129	76	155	42	94	54	113	11	31	36.72222137	37.83333249	94	100	15	16	24	25	0.7	1	104	107	124	292	30	39.1	10.6	12.7	265	267	3	3.8	49.4	94.7	1.2	1.4	141	143	18	22	10.6	13.3	10	1	1
434	79	31.61454183	39	3	78	119	71	132	43	83	52.33330154	105	10	35	36.4444436	38.00000085	86	100	14	16	27	32	0.8	0.9	98	100	133	226	26.2	29	8.9	9.6	339	425	3.1	3.8	24.2	24.2	1.1	1.1	137	143	31	36	12.5	19.7	10	1	1
435	79	27.62313388	46	7	60	64	95	127	53	71	68	88	11	20	35.38888719	37.55555471	94	100	16	17	27	28	2.3	2.5	101	101	80	128	28.7	32.3	9.6	11.4	258	288	3.5	3.6	31.5	31.5	1.5	1.5	141	141	48	53	11.8	15.5	2	1	1
436	71	29.56194571	37	2	56	89	85	134	22	78	54.66669846	92.66670227	11	27	36.0000017	36.27777947	96	100	14	17	22	27	1.2	1.5	96	100	153	317	40.8	42.6	14	14.6	219	239	4	6.4	48.4	88.5	1.3	1.4	132	137	47	51	9.7	10.6	3	1	3
437	67	24.51553132	49	4	78	104	101	209	59	102	73	135.6670074	8	24	36.22222053	38.11111026	100	100	22	25	19	21	10.5	11.4	100	102	132	260	32.7	40	11.5	13.3	250	288	4.1	5.4	29.9	29.9	1.1	1.1	138	142	61	73	13	18.8	5	2	2
438	89	27.4870792	38	6	78	100	95	159	48	138	66	145	15	33	35.55555556	36.99999915	83	100	15	15	26	26	1.5	1.5	101	101	52	52	38.1	38.6	12.3	12.7	16	28	3.4	5.6	30.1	30.1	1.5	1.7	136	136	41	41	6	7.7	2	1	1
439	85	22.70512354	59	3	36	99	77	117	36	79	54	90	9	30	35.44444614	37.55555471	96	100	19	19	24	24	1.9	1.9	102	102	116	116	34.5	34.5	11.2	11.2	294	294	4	4.5	48.6	48.6	3.9	3.9	140	140	88	88	12	12	9	2	1
440	27	30.60287574	17	3	78	103	75	106	35	62	47	66	13	34	36.72222222	37	93	100	15	17	25	29	1.5	1.8	97	99	88	97	31.3	36.1	10.9	12.3	133	148	4.7	4.9	39	40	3.5	3.5	136	136	42	46	9.5	10.2	9	1	1
441	27	25.71943812	14	2	79	106	90	122	46	73	60.66669846	89	16	28	36.77777608	37.33333164	96	99	15	19	27	29	0.9	1	95	100	95	110	50.3	54.1	17	18.6	189	201	4.5	5.4	25.7	25.7	1.2	1.2	136	139	13	18	8.9	9.3	7	1	3
442	77	25.41478848	35	4	63	80	90	144	26	54	48.33330154	82	22	40	36.61111196	38.38888804	90	99	9	11	29	31	2.2	2.3	91	99	21	195	30.6	32.5	10.1	11	144	151	3.4	3.9	36.4	36.4	1.8	1.8	127	136	27	29	4	4.1	5	1	1
443	51	32.32323232	34	7	75	92	95	170	53	100	67	135	15	35	37.11111111	38.38888889	85	100	14	17	24	26	2.2	2.4	112	112	113	225	26.9	30.5	8.2	9.1	209	218	3.5	4	40.3	56.8	3.2	3.6	147	149	72	76	14.8	15.3	16	2	1
444	86	30.48665738	45	6	68	107	67	154	28	72	22	95	14	27	34.33333503	34.72222222	93	100	12	14	26	28	1.6	1.6	97	97	126	180	27.7	32.8	9.3	10.6	168	209	4.4	4.7	62.6	76.4	1.8	1.8	132	133	69	71	4.8	5.6	5	1	1
445	71	34.0410284	40	6	80	91	84	122	36	88	47	93	10	28	35.27777778	36.16666667	88	100	15	24	24	30	3.2	3.9	89	91	196	341	41.7	43.9	13.4	13.5	186	191	4.1	5.3	29.3	29.5	1.8	2.1	132	132	88	97	13.3	14.7	22	1	1
446	71	31.56167151	38	3	80	88	94	136	30	77	56	101	13	32	35.16666667	36.11111111	84	100	17	19	22	28	1.9	2	98	100	115	150	40	40.5	13	13.2	257	262	4.6	5.3	32.7	35.1	1.5	1.6	136	138	52	57	10.6	11.1	17	1	1
447	68	30.24691358	18	3	76	115	112	144	41	81	72.33329773	97.66670227	18	36	36.11111111	37.66666836	92	97	13	16	22	24	0.8	0.9	100	102	98	227	29.7	30.9	9.9	10.1	357	385	3.7	4.3	33.8	65.6	1.3	1.5	133	136	10	13	9.3	9.8	3	1	3
448	73	30.42719786	28	4	76	93	107	191	46	106	63	116	21	42	37.05555556	37.66666667	90	100	18	19	22	24	2.1	2.4	99	104	112	208	27.9	28.1	9	9.3	224	269	3.7	3.8	26.3	44.2	1.2	1.2	136	142	67	72	12.3	13.1	18	2	2
449	73	25.39387561	37	2	56	73	116	164	48	63	73.33329773	93.33329773	14	20	36.11111111	36.83333503	96	100	15	18	23	27	3	3.4	91	94	73	182	24.7	28.6	8.8	8.8	246	246	4.4	4.6	29.4	29.4	1	1	129	132	91	98	11	11	12	2	2
450	75	27.75487645	45	6	83	106	69	117	42	72	39	85.33329773	13	37	35.27777778	36.61111196	85	100	10	13	36	40	0.8	1	91	95	154	175	32.1	40.7	10.3	13.2	424	495	3.9	5.8	27.7	28.8	1	1	135	137	12	20	3.6	6.2	7	1	1
451	75	28.82237169	30	1	83	110	80	140	38	86	52	102	17	31	36.16666582	36.94444444	85	100	10	12	37	38	0.9	1.1	98	98	120	160	33.5	33.5	10.2	10.2	440	440	4.8	5.1	28.9	28.9	1.1	1.1	141	142	16	20	9.8	9.8	2	1	1
452	66	22.77323196	40	7	64	105	81	131	40	81	56.66669846	96	14	29	37.05555386	38.9999983	97	100	12	13	23	25	0.6	0.8	109	113	84	641	36.7	40	12.5	14	231	277	2.8	4.6	21.7	21.7	1.2	1.2	143	144	15	17	22.6	25.9	7	2	2
453	58	36.656886	17	2	66	124	105	165	42	84	67	95.66670227	16	33	36.66666667	39.11111196	91	100	13	14	25	26	0.7	1	105	105	103	179	29.8	34	10.4	11.4	123	145	3	4.1	25.8	25.8	1.3	1.3	140	141	14	18	5.8	6.7	0	2	1
454	58	37.500075	26	3	52	77	92	173	43	84	57	115	17	26	36.0555564	38.5555564	92	100	13	14	25	26	0.8	1	105	107	112	137	31.5	43.7	11	14.6	179	266	3.1	4	24.9	26.3	2.6	2.9	140	143	18	23	9.6	12.9	7	2	1
455	61	26.48931079	42	7	68	86	117	232	47	126	73	161.3329926	13	21	36.16666582	36.55555725	96	100	19	19	31	31	8.6	8.6	90	94	227	227	31.8	36.7	10	11.8	288	296	4.7	5.1	25.6	25.6	1.1	1.1	135	135	59	59	12.9	16.2	12	2	2
456	60	30.64522258	38	2	86	139	86	138	49	83	59	95	15	36	36.0000017	39.72222222	89	99	12	20	22	26	0.8	1	93	103	112	195	27.6	32.4	10.2	11.5	193	222	4.3	4.4	26.7	128	1.1	1.4	131	137	28	33	7.1	10.4	12	2	1
457	62	31.0957412	29	1	94	107	97	113	67	79	81	96	16	26	35.22222307	36.88888974	91	100	14	14	29	29	1.3	1.3	97	97	165	165	34	38	11.3	12.6	193	193	4	4.1	38.7	95.5	1.6	1.6	136	136	34	34	6.7	6.7	5	1	1
458	68	18.92093628	23	1	78	91	91	156	51	84	66.66670227	106.6669998	15	32	36.66666667	38.44444275	94	100	14	15	25	27	0.8	0.9	98	99	122	144	31.2	34.3	10.8	11.4	730	774	4.2	4.2	41	66.1	1.2	1.3	135	135	15	16	8.2	9.5	-1	2	3
459	59	30.93043808	31	6	107	131	84	121	49	74	60	85	14	35	36.27777947	39.22222137	93	100	13	20	21	31	1	1.5	96	99	124	192	36.2	45.6	12.6	15.8	192	300	3.2	4.9	25.2	26.5	2	2.1	133	139	10	18	11.8	11.9	2	1	1
460	78	27.34725066	35	3	59	109	91	124	27	82	50	93	15	36	35.55555556	36.27777947	90	99	14	19	27	32	1.7	1.8	91	94	206	269	25.2	25.8	8.6	8.6	128	144	3.8	4.4	27.2	27.2	1	1	133	134	56	62	8.9	10.7	8	1	1
461	64	23.79978808	45	3	98	116	65	117	42	89	49	97	18	25	35.33333249	36.40000153	93	100	17	20	21	23	1.2	1.3	80	84	93	200	35.4	39	12.2	13.1	236	258	4.6	4.7	30.4	67.9	1.4	1.8	116	119	65	66	17.8	20.4	5	1	3
462	59	23.08354226	53	5	65	91	110	159	55	80	79.33329773	104	10	33	35.83333333	36.66666667	94	100	23	24	17	20	3.7	4.5	100	106	173	279	25.2	27.1	8.5	8.7	217	231	4.1	5.5	27.5	136.7	1	1.3	138	142	90	118	8.2	9.4	24	2	2
463	64	29.13824187	38	4	54	68	94	157	32	67	52	84	21	32	36.4999983	37.5	95	100	10	14	26	31	4.6	4.8	104	107	117	127	36.8	36.8	11.5	11.5	275	275	5	5.6	24.7	24.7	1	1	139	143	49	51	10.3	10.3	12	2	2
464	85	27.67313608	44	7	83	90	86	103	42	55	58	73	13	19	37.59999847	38.29999924	94	98	14	15	22	25	1.2	1.4	105	108	102	118	33	33.7	10.8	11.2	187	189	3.5	4.6	27.6	28.1	1.4	1.5	140	142	34	37	8.1	9.5	5	1	1
465	85	29.89975116	66	10	44	107	63	132	25	92	37.66669846	100.6669998	12	28	37.66666836	39.88889058	77	100	15	22	19	23	2.1	2.7	107	109	105	170	30.8	38.3	10.8	12.9	159	198	4.2	5.5	43	150	3.2	6.4	142	143	40	50	9.9	17.1	20	1	1
466	85	31.63271633	54	4	58	180	64	160	38	103	43	127	9	44	37.38889058	38.44444275	77	100	7	11	30	38	0.8	0.8	107	113	113	121	29.8	33.3	9.9	11.1	309	342	3	4.5	66.2	106.2	2.2	2.3	149	150	26	26	10.3	10.4	20	1	1
467	77	32.45718231	30	3	72	84	93	140	21	81	40	85	16	28	35.27777778	35.72222392	96	100	14	17	19	22	1.6	1.6	102	106	58	62	35.4	35.4	11.6	11.6	150	150	3.4	3.8	79.9	150	2.1	2.1	129	136	24	25	5.3	5.3	23	1	1
468	77	29.30062571	60	14	78	103	77	105	48	68	55	77	12	63	34.44444444	36.22222053	90	100	17	24	17	25	2.5	2.8	93	96	163	207	34.3	36.2	11.2	11.5	76	85	4.2	4.6	51.3	150	2.5	3.5	128	135	45	55	6.5	7	23	1	1
469	77	34.08571632	56	3	69	102	95	157	52	90	71	107	15	33	36.38888889	37.55555556	95	100	12	17	24	31	1.6	1.7	103	103	220	246	30.8	36.4	9.5	12	224	288	4.8	5.3	24	24	1.1	1.1	139	141	39	39	11.7	12.5	30	1	1
470	74	25.20610967	55	8	64	89	59	132	29	72	39.66669846	167	8	33	36.22222053	37.66666836	82	100	16	17	24	25	2.4	2.6	97	98	113	155	29	29.8	9.7	10	310	333	4.5	6.9	27.8	29.4	1.4	1.7	127	133	78	83	14.7	17.1	-1	2	1
471	74	25.20610967	44	7	60	87	88	124	40	67	56	146	8	23	36.94444444	37.72222307	95	100	15	15	22	24	1.6	1.9	106	107	112	170	28.3	29.2	9.5	9.6	317	343	3.9	4.6	27.4	27.8	1.2	1.2	139	141	29	29	9.2	10.1	4	2	1
472	79	33.32444182	45	5	68	82	88	114	34	48	53.66669846	69.33329773	18	28	35.77777863	36.94444444	87	100	15	16	21	22	1.3	1.6	94	95	148	181	23.5	24.6	8.6	8.6	25	25	4.2	4.3	31.7	24.8	1.6	1.4	127	128	33	41	11.4	11.4	24	2	2
473	51	27.98061537	24	3	83	101	81	126	56	99	67.66670227	108	18	44	35.44444614	37.66666836	90	100	18	18	21	21	1.9	1.9	99	99	107	107	42.6	42.6	13.9	13.9	139	139	4	4	32.9	110.7	1.5	1.7	134	134	34	34	4.8	4.8	-1	1	2
474	51	27.67313608	24	7	70	91	91	117	38	77	55.66669846	86	15	27	36.4444436	36.94444444	97	100	11	11	25	25	1.5	1.5	106	106	108	108	37.6	40	12.5	13.3	172	172	4	4.2	33.4	33.4	1.4	1.4	138	138	33	33	5.2	5.2	-1	1	2
475	56	36.06326203	54	11	97	115	89	125	49	84	67	95	22	35	36.33333333	38.16666667	79	96	19	20	16	19	1.3	1.8	105	111	219	293	18	53	6.1	16.3	239	320	4.2	6.7	22.2	126.2	1.2	2.2	136	142	18	22	18.2	25	2	2	1
476	67	22.68722871	34	4	69	105	95	142	46	89	61	98	12	26	36	38.09999847	98	100	10	10	23	25	0.6	0.6	101	113	60	184	23	37	7.7	12.3	176	192	3.5	6.6	32.3	35.1	1.4	1.6	136	139	6	8	10.4	14.6	11	1	1
477	77	37.45840825	32	4	76	116	100	138	38	90	58.66669846	98.33329773	20	30	35	36.0555564	95	100	19	21	23	27	3.1	3.7	97	99	63	160	28.6	29.3	9.3	9.7	279	290	4.1	4.6	50.7	122.9	1.7	2.1	137	141	105	125	11.4	15.8	9	1	1
478	66	28.38140442	37	3	60	75	91	141	38	59	55	80	14	28	36.38888889	38.88888889	97	100	16	19	26	27	2	2.2	95	99	167	333	25	29.9	8.8	10.2	212	272	4.2	5.7	36.3	60.2	2.1	3.3	134	138	46	53	4	7.9	16	2	1
479	66	28.38140442	40	4	60	99	82	144	38	58	55	82	10	20	34.09999847	37.29999924	98	100	12	12	24	25	0.8	1.1	109	110	107	167	19	37	6.3	12.2	178	231	3.6	5.8	54.8	54.8	1.5	3.1	134	140	20	21	13.7	21.6	-1	2	1
480	66	28.75982314	33	2	54	96	103	162	29	60	52	86	16	24	36.66666667	37.72222307	99	100	12	18	21	28	1.3	1.4	99	107	99	519	29.1	39.4	10.3	12.7	218	411	3.7	4.8	24.4	72.9	1	1.2	136	142	19	22	9.8	17.3	-1	2	1
481	66	31.78717295	40	4	60	89	94	146	30	57	53	83	10	23	35.40000153	37	95	100	13	13	25	25	1.4	1.5	102	104	74	207	23.3	31.1	8.5	11.2	294	306	3.7	4.8	32.8	34.2	1.4	1.5	134	139	35	38	11.7	12	-1	2	1
482	44	27.28005456	35	5	116	131	96	130	70	98	79	107.3330002	9	25	36.0000017	36.16666582	90	99	20	25	16	22	6.8	7.6	98	100	100	117	37.9	43	12.8	14.3	111	153	3.6	4	34	50.5	1.8	3.6	134	138	115	119	5.3	8.9	16	1	1
483	56	35.53798995	33	7	75	104	83	158	36	77	51.66669846	103	9	34	35.90000153	37.29999924	82	100	10	10	25	25	1.4	1.5	108	108	69	326	21	32	7.1	10.8	112	217	4	5.8	33.1	37.5	1.2	1.5	132	139	61	63	19.1	19.1	2	1	3
484	75	27.62313388	54	8	57	98	65	145	37	73	47	97	8	20	35.88888804	37.29999924	97	100	6	22	18	24	1.1	1.3	105	116	208	317	32	34.6	10.5	11.4	181	184	4.1	5.2	26.7	150	1.1	1.5	140	142	17	23	15.9	16.4	6	1	1
485	76	30.19874867	27	3	80	90	92	155	30	65	50.66669846	93	18	30	36.0555564	37.55555471	73	100	8	12	41	42	1.2	1.2	87	93	130	133	28	31.3	9.1	10.4	134	134	3.1	3.9	26.7	30.6	2.2	2.4	136	139	21	22	8.6	8.9	2	1	3
486	77	30.24199597	50	7	61	115	96	158	36	61	58	91	7	39	35.29999924	37.79999924	91	100	8	12	25	26	1.6	1.9	99	107	103	161	16	32.5	5.3	11.2	84	184	3.3	4.7	28.2	43	1.1	1.4	132	136	58	60	6.1	9.7	4	2	3
487	58	17.33874435	39	6	83	96	112	172	74	104	87.33329773	126.6669998	8	16	36.0555564	36.61111196	93	100	17	20	21	24	3.9	4.7	101	104	43	116	39.9	41.4	11.7	12.3	142	170	4.6	5.1	32.4	32.4	1.4	1.4	134	138	34	44	6.6	9	11	2	3
488	80	24.51553132	37	2	56	88	93	149	32	74	53	94.66670227	13	33	36.33333418	37.66666836	95	99	12	13	30	31	0.8	0.9	100	101	87	98	28.3	29.6	9.7	9.9	129	132	3.3	3.7	34.8	34.8	1.2	1.2	139	141	27	36	7	7.7	9	2	1
489	73	55.54177775	60	11	63	105	78	165	35	90	53	115	12	26	36.11111111	37.11111281	84	100	15	15	30	30	3	3	95	95	57	57	23.6	23.6	7.1	7.1	408	408	4.5	4.5	37.2	37.2	1.7	1.7	135	135	39	39	17.7	17.7	8	2	1
490	73	31.43061842	35	2	85	114	89	134	34	90	53.66669846	96.33329773	14	25	36.16666582	36.88888974	87	100	12	18	32	37	1.2	1.7	92	97	131	164	23	31.3	7.6	8.6	256	309	3.9	4.6	30.1	34.4	2.1	2.6	137	142	42	46	29.3	33.4	8	2	1
491	64	25.59584778	46	7	80	99	81	160	32	82	51	96	16	38	35.05555471	36.61111196	93	98	22	30	12	26	2.3	2.8	94	101	72	334	32	39.3	11.3	13.4	85	111	3.9	6.6	31.2	41	1.9	2.7	132	140	30	32	13.9	18.5	37	1	1
492	64	24.90874229	44	4	82	103	108	143	48	97	71.33329773	102.3330002	11	28	35.55555556	37.22222222	94	100	13	13	32	32	1.2	1.2	93	93	113	182	32.7	38	10.9	12.5	158	158	3.6	3.9	35.9	35.9	1.4	1.4	134	134	35	36	8.7	8.7	37	1	1
493	46	20.96778387	31	4	63	117	78	115	51	84	62	94.33329773	17	30	36.55555725	36.88888974	93	100	13	13	20	20	1.4	1.4	107	107	102	102	38.6	39.9	13	13	280	280	4.3	4.3	78	150	2.4	5.2	136	136	25	25	11.8	11.8	0	2	1
494	87	28.24857721	42	8	77	119	76	113	24	70	41.33330154	78	16	25	35.94444275	38.00000085	88	98	17	19	24	25	2.6	3	98	100	109	138	27	31	9.5	10.2	143	178	4.4	5.9	36.2	38	1.9	4	135	138	102	102	8.5	11.4	4	2	1
495	87	27.51484793	44	5	63	109	75	122	32	67	51.33330154	75.33329773	15	23	35.55555556	36.22222053	87	98	15	17	20	26	2.5	2.6	106	107	83	106	27	30.1	8.9	9.4	114	130	4.8	5.1	39.6	39.6	4.4	4.4	139	142	97	101	7.1	8	-3	2	1
496	76	27.5204632	46	4	76	128	82	164	36	72	50	94	1	29	37.09999847	39.09999847	95	100	17	17	21	23	2.5	2.6	97	98	112	144	25	31.8	8.3	10.8	123	142	4.5	5.6	28.8	46.1	1.2	1.2	127	132	52	64	9.5	11.1	16	1	1
497	76	23.79978808	44	7	61	103	92	151	34	50	46	74	4	21	36.40000153	38.20000076	96	100	10	12	23	29	1.3	1.5	106	111	51	170	23	34	7.5	11.4	113	172	3.9	6.4	25.6	36.2	1.2	1.5	137	142	24	31	7.4	12.3	16	1	1
498	88	19.04643809	32	4	60	76	133	180	41	96	77	119.6669998	16	34	35.83333333	36.27777947	87	100	16	16	23	23	2.3	2.4	100	100	166	166	29.6	31.7	9.5	10.2	233	258	3.4	4.3	29.8	40.7	1	1.1	135	137	39	39	9.5	9.6	18	2	3
499	77	30.92843825	27	3	89	108	95	111	43	79	63.66669846	89.66670227	15	28	36.4999983	38.00000085	95	97	13	13	24	24	1.3	1.3	105	109	105	123	28.4	28.9	9.7	9.7	123	123	3.5	3.8	32.3	37.2	2	2	141	142	21	21	3.9	3.9	-2	1	1
500	65	33.82272188	28	1	58	101	118	203	73	105	85	128	16	22	35.61111026	37.16666751	98	100	9	10	26	31	1	1.3	104	107	71	371	36.4	42.8	12.2	13.6	301	351	3.4	4.2	26	26	1.1	1.1	138	142	15	18	8.4	12.2	6	1	2
501	83	27.33691534	58	8	60	63	98	156	40	52	59	86.66670227	20	32	38.40000153	38.40000153	88	95	23	23	18	18	5	5	89	89	114	197	34.8	39	11	13	142	142	3.6	4.4	34.2	27.8	2.8	3.3	126	126	130	130	20.15	20.15	7	2	3
502	58	24.21729687	29	3	74	87	76	142	33	100	47	105	9	24	35.61111111	36.66666667	93	100	14	15	31	34	1.7	1.8	95	97	203	549	27.2	27.2	9.2	9.2	182	182	4.5	4.7	31.3	31.3	1.1	1.1	136	140	57	64	6.9	6.9	9	2	3
503	71	36.59003549	37	6	70	76	84	150	39	59	55	86.66670227	10	20	34.94444529	36.0000017	90	100	11	11	39	39	2.6	2.6	89	89	202	202	25.8	25.8	8.3	8.3	139	139	4	4	41	42	1.7	1.3	135	135	45	45	8.9	8.9	12	1	1
504	71	35.58070388	34	4	68	88	91	158	39	76	60.33330154	103.3330002	8	20	36.0555564	36.4444436	95	100	10	10	42	42	2.1	2.1	87	87	170	170	26	26	8.2	8.2	129	129	3.7	3.7	31.6	31.6	1.3	1.3	135	135	29	29	7	7	12	1	1
505	77	31.29625873	30	4	63	92	101	132	33	83	56.66669846	99.33329773	10	26	35.55555556	36.77777608	88	100	15	23	20	33	1.1	1.5	97	103	158	224	36.6	41	12.4	13.6	351	351	3.6	4.1	63.9	139.3	2.3	2.3	138	141	25	31	14.1	14.1	11	2	1
506	85	26.7592954	42	4	109	134	87	124	54	83	66	97	18	34	36.0000017	37.16666751	93	100	13	16	23	28	1.1	1.3	107	108	81	155	28.1	30.9	9	10.1	258	308	4.6	5	31.6	31.6	1.4	1.4	139	143	40	43	4.8	5.6	7	1	1
507	89	19.07696123	39	8	85	131	71	206	24	100	46.33330154	141	4	23	35.33333249	38.00000085	94	100	12	12	21	21	1	1	106	106	95	195	23	37.5	7.7	12.8	79	123	3.4	4.8	35	41.6	1.4	1.7	133	137	26	26	12.7	16	-1	2	1
508	55	21.8299522	48	6	49	69	83	135	25	52	41	68	10	21	36.38888889	36.77777778	99	100	11	11	26	26	1	1.1	104	132	96	361	29.9	36.3	9.4	11.2	186	192	2	4.2	22.1	43.2	0.9	1.1	137	143	27	30	6.5	12.4	17	1	1
509	86	25.713786	37	3	60	75	91	155	49	86	63.33330154	109	12	26	35.83333333	36.22222053	98	100	14	19	23	27	1.6	1.8	98	103	172	226	32	35.4	11	12.3	122	152	3	4.8	29.6	32.2	1.9	2	136	137	36	43	6.9	7.9	8	1	1
510	75	24.59834319	26	5	79	95	79	119	34	88	55	93.33329773	11	21	35.55555556	36.66666667	93	99	9	9	34	34	1.4	1.4	93	98	75	282	36.8	39	12.3	13.1	94	102	3.8	4.4	33.6	33.6	1.5	1.5	131	137	25	25	5.7	6.2	3	1	1
511	75	27.67313608	40	4	83	96	62	106	28	85	40	92	3	28	35.83333333	36.55555725	90	100	10	10	32	32	2	2	90	90	144	144	28.6	28.6	9.7	9.7	118	118	3.7	3.9	80.3	110.9	3	2.9	128	128	35	35	5.4	5.4	7	1	1
512	66	32.5440104	25	1	65	65	88	164	41	77	56.66669846	104	13	23	36.11111111	36.83333503	96	100	12	14	26	26	0.8	0.9	105	105	108	122	36.3	39.7	11.9	13.3	182	197	3.5	4.2	31.3	72.9	1.4	1.4	139	141	9	9	4.6	5	9	2	2
513	75	23.67590532	38	4	76	87	118	167	60	104	81.66670227	124.6669998	17	30	36.0000017	36.88888974	97	100	20	21	24	28	7.3	7.5	95	95	57	190	40.5	44.5	13.7	14.2	191	226	4.2	4.5	24	24	1	1	135	139	40	42	12.7	13.4	5	1	2
514	75	25.93882739	51	8	77	120	75	186	43	113	55.33330154	137.3329926	13	25	35.72222392	38.16666497	98	100	20	25	21	25	5.1	7.8	81	93	137	359	33	40.2	11	13.5	206	275	4.1	7.3	26.3	150	1	1.7	119	134	24	42	11.3	18	14	1	2
515	79	29.01307967	41	1	62	81	93	161	29	60	54.66669846	94	11	26	36.38888889	37.88888719	97	100	9	9	28	28	0.8	0.9	106	106	66	98	28.5	31.2	9	10.1	385	477	3.6	3.9	32.7	32.7	2.4	2.4	139	139	31	33	14.1	19.2	2	2	1
516	79	28.50446684	37	5	77	106	72	139	29	86	44	93.66670227	12	29	36.4999983	37.83333249	85	100	11	13	24	25	1.4	1.6	102	109	111	131	27.4	38.5	8.8	12.2	137	174	3.6	3.8	26.4	28.4	1.2	1.4	135	141	24	26	7.5	10.4	20	1	1
517	79	29.66791447	48	2	71	93	87	121	44	72	55	84	14	23	36.44444444	36.77777778	88	100	12	16	26	29	1.4	1.6	90	93	135	145	33.2	34.8	11.1	11.2	198	200	4.1	5.6	37.7	27.1	4.1	4.1	126	129	60	61	9.3	9.9	24	1	1
518	79	29.66791447	56	4	74	79	98	119	51	77	62	87	16	19	35.83333333	35.83333333	100	100	16	16	29	29	1.4	1.4	96	96	120	120	37.1	37.1	12	12	227	227	3.9	3.9	31.4	31.4	2.3	2.3	137	137	66	66	7.5	7.5	24	1	1
519	79	29.66791447	79	12	69	78	32	145	26	75	9	99	12	26	34.72222222	36.6	91	100	15	21	23	26	1.6	1.8	107	109	133	255	39.2	42	12.1	12.3	245	316	3.9	5.1	29.5	42.4	1.9	2.3	145	147	66	70	14.4	15.2	24	1	1
520	79	29.08619066	50	3	70	84	82	117	47	65	56	102	14	24	35.83333333	36.22222222	95	100	13	13	30	30	1.2	1.2	102	102	118	118	36.6	36.6	11.7	11.7	247	247	4	4	37.8	35.9	1.7	1.7	141	141	62	62	8.8	8.8	24	1	1
521	58	24.21879844	25	3	79	130	70	107	27	88	40	91	12	25	35.77777863	36.66666667	87	98	8	18	25	36	0.8	1	89	97	104	120	41.2	48.7	14.1	16	219	297	3	6.9	28	150	1.2	1.4	125	138	20	21	6.9	7.7	14	2	1
522	86	22.42481337	38	4	70	83	89	139	36	67	55.66669846	91	18	31	36.55555725	36.99999915	85	99	17	21	24	28	1.6	1.9	95	95	98	274	36.1	38.4	12.4	13.2	246	264	4.8	5.5	34.6	37	7.4	7.8	134	135	54	58	18.3	19.1	5	1	1
523	71	25.20610967	51	2	79	110	49	124	34	50	43	68	10	27	37.09999847	38.20000076	97	100	10	13	18	22	0.7	0.9	105	110	87	200	28	43	9.2	14.3	141	309	3.4	5.5	31	42.1	1.3	1.7	131	136	19	22	17.9	26	6	2	1
524	83	22.98391694	46	6	76	94	88	154	49	77	58	100	2	48	35.09999847	37.59999847	93	100	11	13	19	23	0.6	0.7	104	109	90	158	21	35.5	6.9	11.8	89	151	4.2	5.2	29.5	49.1	1.2	1.5	133	137	9	11	13.8	19.4	2	2	3
525	82	33.87103548	40	3	60	66	95	129	14	45	41	69	13	21	35.77777863	38.27777863	94	100	14	17	24	27	3	3.1	101	103	155	199	35	40.9	11.2	12.1	579	781	4.3	4.5	24	52.7	1.1	1.3	138	139	38	41	17	20.2	3	1	1
526	82	33.38468215	55	7	60	61	102	145	40	64	58	88	12	29	36.4444436	37.05555386	93	100	13	18	22	26	2.3	2.5	102	105	81	236	30.3	41.4	9.1	12.2	510	859	3.8	4.3	23.4	25.2	1.1	1.2	138	140	37	39	15.8	20.6	8	1	1
527	82	34.85214071	59	9	62	121	60	161	38	69	41	101	14	27	36.55555725	38.11111026	94	99	16	20	23	25	2.6	2.6	102	103	130	215	41.9	44.8	13.5	14.3	530	668	3.8	4.5	26.1	101.9	1.3	1.6	140	140	34	35	13	21.4	9	1	1
528	82	31.9172236	40	4	60	67	88	140	19	72	44	85.33329773	18	22	35.22222307	36.88888974	93	100	14	20	20	27	2.6	2.8	101	103	91	209	28.8	35.9	8.8	10.1	682	1056	4.2	5.1	24.7	24.7	1.1	1.1	136	140	36	38	19.7	19.8	3	1	1
529	85	32.5050923	31	2	60	60	73	152	30	76	45.66669846	100.6669998	12	35	36.27777947	38.33333333	89	100	14	14	31	31	1.7	1.7	97	97	91	91	29	35.8	9.4	10.2	223	282	3.6	3.9	26.7	44.2	1.6	1.8	138	141	19	19	13.7	15.3	10	2	1
530	65	16.53229113	39	3	120	133	86	121	54	77	66	92	16	30	35.94444275	36.88888974	72	98	14	25	18	28	0.8	1.1	97	104	66	107	28.1	37.5	8.9	11.1	496	722	3.5	4.6	21.5	27	1.7	1.8	130	142	26	32	16.5	25.2	7	2	1
531	53	27.82228748	18	1	83	107	77	137	40	88	53.66669846	100	11	26	36.33333418	38.22222392	92	99	16	17	27	30	0.9	0.9	95	99	106	226	35.5	41	11.7	13.6	548	580	4.3	4.8	27	27	1.2	1.2	134	141	19	20	15.7	16.1	0	1	3
532	72	21.56986736	55	11	55	164	50	159	29	87	44	103	12	34	35.61111026	38.05555556	86	100	20	26	20	26	4.2	4.4	90	96	60	233	26.9	30.2	8.8	9.8	216	280	3.9	5.9	38.6	49	2.6	2.6	128	137	34	39	12	17.2	19	2	2
533	75	24.04086441	31	7	65	90	91	159	39	64	53	91	12	28	36.29999924	38.70000076	88	100	15	15	23	23	1.2	1.2	108	108	88	221	23	29	7.7	9.8	85	110	3.9	5	43.9	43.9	1.9	1.9	137	141	25	25	16.4	16.4	2	1	1
534	73	35.86728627	43	6	56	122	70	150	27	112	44.66669846	124.6669998	14	28	36.4444436	38.27777863	95	100	15	18	21	25	2.8	3.2	99	105	110	274	28.5	28.7	9.2	9.5	159	159	4.2	4.2	36.3	48.7	1.3	1.4	137	138	64	66	21.2	22.2	3	1	1
535	66	38.62236267	36	5	70	85	72	122	43	81	52	94	12	27	35.33333333	37.33333333	90	98	16	18	25	27	4.4	4.7	93	94	159	205	41	46.3	13.1	14.9	111	113	4.3	6.1	27.3	27.3	1.3	1.3	130	132	124	128	10.3	10.7	16	1	1
536	66	38.20408163	44	4	89	91	73	102	50	72	58	81	11	22	35.94444444	36.22222222	90	99	17	21	25	27	4.6	4.8	91	93	129	187	35.8	35.8	11.5	11.5	206	206	4	4.1	27.7	27.7	1.3	1.3	133	133	112	116	7.2	7.2	23	1	1
537	66	38.20408163	35	4	61	78	83	135	46	93	58	96	14	28	36.11111111	37.05555556	86	96	16	18	29	29	2.9	3	93	96	245	354	43.7	45.4	14.3	15.9	101	104	3.9	4.7	25.1	25.1	1.1	1.1	133	138	92	95	9.5	12.1	7	1	1
538	85	24.90822245	47	3	99	161	92	145	33	59	53.33330154	80.66670227	20	35	36.72222137	37.22222222	90	98	16	17	27	28	1.5	1.6	94	95	131	149	33.5	33.5	10.6	10.6	392	392	4.2	4.2	35.7	26	1.6	1.4	134	135	46	46	15.5	15.5	8	2	1
539	68	25.71943812	33	3	75	104	78	97	46	61	58	72.33329773	9	24	36.0000017	36.88888974	97	100	13	16	25	27	2.3	2.5	90	92	40	44	27	29.3	9.1	9.7	182	199	3.9	4.3	27.8	27.8	1.4	1.4	127	128	82	84	11	12.8	17	1	1
540	78	27.72744271	34	5	63	106	88	130	28	84	43	87	15	32	35.94444444	37	87	100	15	18	21	24	1.5	1.8	99	104	97	126	24.6	25.1	8.5	9	208	227	4.2	5.6	31.7	90.2	1.2	1.4	134	138	17	22	10.6	15.3	14	2	1
541	84	45.85473013	47	1	92	120	79	129	48	77	58	84	19	39	35.88888804	36.99999915	86	100	11	11	34	36	0.8	0.9	99	100	92	104	28.1	32.3	9.2	10.6	351	369	3.5	3.7	30.8	150	1.8	2	141	142	12	14	7.2	10	15	1	1
542	72	18.51631127	26	3	80	88	89	108	49	73	63.66669846	83.33329773	12	61	36.11111111	36.33333418	93	100	11	13	30	31	1	1.3	101	101	80	111	30.2	37	10.5	12.3	172	178	3.8	4.4	32.2	32.2	1.4	1.6	138	141	21	23	7.3	7.3	6	1	1
543	72	31.31319394	40	4	58	94	91	178	32	93	51	129	7	24	36.11111111	37.11111281	98	100	15	16	27	31	1.5	1.7	98	101	124	178	27	36.6	8.9	12.7	169	202	3.5	4.2	30	32.2	1.2	1.3	138	142	64	67	8	11.9	11	1	1
544	68	19.92657796	44	7	81	100	81	160	39	84	58	290	18	31	36.11111111	36.55555725	95	100	24	30	13	18	5.2	5.4	105	108	139	175	29	34.3	9.6	11.4	283	404	4.4	5.5	21.6	150	1	2.8	143	144	89	93	12.1	22.9	19	2	1
545	68	28.46653995	18	0	75	87	101	121	56	85	73.33329773	96.33329773	17	32	36.55555725	36.99999915	94	100	16	16	26	30	1	1.1	100	100	140	200	34.2	36.5	11.9	12	265	298	3.9	4.6	30.2	30.2	1.6	1.6	138	141	23	24	8.5	8.8	7	1	1
546	54	26.58726636	32	3	68	99	110	223	54	95	81	182	10	23	37.33333333	37.55555556	91	97	17	22	16	21	4.4	4.5	109	113	84	125	25.2	30.9	8.1	9.8	202	230	4.1	4.3	27.3	29.1	1.1	1.1	144	146	78	83	4	6.7	23	2	2
547	87	27.82263629	40	3	73	99	97	169	41	64	61	102	12	28	36.09999847	38.09999847	94	100	12	12	21	21	0.9	0.9	108	111	45	147	21	34.4	7	11.9	234	278	3.7	5.5	57.1	65.7	1.6	1.8	133	136	22	27	12.5	16.6	-1	2	1
548	76	28.98230649	42	7	67	112	92	139	38	63	56	84.66670227	20	24	34.72222222	38.83333418	87	100	14	17	22	27	3.2	3.7	97	99	105	187	27.5	30	8.1	8.1	183	216	3.1	4.2	72	72	1.7	1.8	134	136	58	65	14.2	14.2	10	1	3
549	76	26.41425401	38	3	59	95	85	144	36	94	52.33330154	109.6669998	10	22	35.72222392	37.33333164	95	100	9	14	35	35	2.2	2.3	89	94	220	266	24.6	29.5	7.3	8.2	169	195	3.4	4.4	31.5	32.7	1.4	1.5	134	134	60	62	16.3	21	5	1	3
550	76	26.41425401	30	3	68	80	106	147	33	67	59.33330154	91	22	33	35.88888804	37.83333249	95	100	9	12	35	39	2.8	3.1	89	90	61	103	27.5	27.8	8.4	8.6	160	183	4.5	4.7	38.4	38.4	1.8	1.8	131	133	62	64	14.2	15.3	5	1	3
551	57	29.75778547	66	9	60	64	93	162	48	81	66	166	10	30	36.44444444	36.66666667	92	100	14	21	17	23	2.5	2.7	105	110	120	157	28.8	34.9	10	11.7	177	228	4.2	4.9	26.2	37.9	1.2	1.3	138	141	45	53	8.4	12.1	11	1	1
552	77	21.34990496	53	7	54	119	68	121	33	72	44.66669846	88	7	25	35.72222392	38.5555564	93	100	17	19	17	19	1.2	1.2	97	98	101	103	29.2	38.8	13.1	13.1	120	120	3.6	5	33.3	33.3	1.5	1.5	128	129	28	29	5.9	9.5	11	1	1
553	77	22.06156846	47	9	90	99	76	114	39	66	53.33330154	80.66670227	3	36	35.61111026	36.55555725	77	100	19	19	15	15	1.4	1.4	102	102	88	88	38.7	38.7	13	13	157	157	4.5	4.5	38.8	38.8	3.1	3.1	131	131	42	42	12.4	12.4	11	1	1
554	81	27.55561067	46	8	60	68	107	156	30	70	55.66669846	88.33329773	16	36	36.83333503	37.27777693	86	100	14	17	25	27	1.7	1.8	93	94	95	119	24.8	27.5	8.8	10	13	51	3.8	4.1	29.8	29.8	1.4	1.4	131	133	41	48	10.3	12.6	-3	2	3
555	81	30.56950558	51	5	60	61	95	141	33	66	53.66669846	89.66670227	24	28	37.38889058	37.55555471	92	98	15	19	20	23	1.2	1.3	102	105	113	244	25.9	28.1	8.8	9.9	33	65	3.8	4.3	36.4	49	1.1	1	137	139	30	35	2.7	4.8	7	2	3
556	77	23.84620154	37	5	77	97	90	118	35	53	54.66669846	72	17	28	35.61111026	37.33333164	94	99	13	16	21	25	1.2	1.4	111	112	112	124	38.3	39	13	13.4	164	177	3.5	4	26.1	80.6	1.1	1.1	145	145	19	20	8.9	11	4	2	3
557	37	23.4796638	19	2	65	79	75	111	32	70	46.33330154	84	12	21	36.55555725	37.05555386	97	100	15	19	26	29	1.1	1.9	96	96	78	127	33.5	35.2	11.3	11.7	188	201	3.8	4.2	34	35.9	1.3	1.4	136	139	26	33	3.6	5.1	4	1	2
558	77	29.00429058	35	1	69	103	77	150	26	103	46.33330154	118	14	32	36.22222053	38.16666497	86	100	8	13	22	25	0.9	1	107	111	90	150	32	42.6	10.7	14.5	154	231	3.4	4.1	39	50.3	1.3	1.4	139	140	29	36	15.6	19	0	1	1
559	68	37.67368646	40	7	70	87	85	116	47	62	59	78	12.30000019	30	36.16666582	37.22222222	77	100	12	13	37	38	1.5	1.6	95	96	58	101	36	37.5	12.1	12.1	198	198	3.5	3.7	34.1	34.7	3.4	3.4	141	142	43	44	8.6	8.6	11	1	1
560	63	23.12906371	35	4	88	118	84	131	56	81	66.66670227	99	16	28	36.55555725	38.11111026	81	100	14	20	29	33	0.7	1	90	95	170	213	26	30.7	8.5	9.8	338	417	3.3	5.3	25.2	25.2	1.1	1.1	134	137	13	16	17.5	17.6	4	2	1
561	78	25.06831311	39	4	51	67	86	116	37	69	55.33330154	84	13	23	35.33333249	36.33333418	95	100	15	15	30	31	3.9	4.1	96	97	112	115	20.1	24.5	6.7	7.9	214	258	3.1	4.3	35.4	104.3	2.2	2.3	137	140	126	134	5.6	6.4	9	1	3
562	69	26.20972984	35	6	87	120	53	119	36	82	41.66669846	90	16	40	34.49999915	36.33333418	90	100	13	13	25	27	0.6	0.6	98	98	76	106	35.5	40.3	11	12.3	229	258	3.4	4	36.2	40.1	3.4	3.4	132	135	23	24	12.1	12.7	10	2	1
563	69	24.19359677	25	1	63	73	86	117	43	69	60.33330154	83.33329773	17	31	35.61111026	36.22222053	89	100	16	16	33	33	0.7	1	94	94	73	73	41.7	41.7	13.8	13.8	354	354	3.7	4.2	87.8	87.8	4.8	4.8	137	139	14	16	6.4	6.4	14	2	1
564	79	24.97227217	31	2	72	102	93	140	28	65	50.33330154	85.33329773	14	21	36.61111196	37.22222222	6	98	9	11	29	31	0.5	0.6	104	106	143	178	29.8	30.1	9.5	10	122	130	4.4	4.7	27.8	27.8	1.1	1.1	139	142	14	16	8.3	9.4	10	2	1
565	74	17.18320393	43	4	85	118	84	171	35	67	50	89	17	30	35.66666497	36.72222137	91	100	11	16	24	29	0.7	0.9	81	95	102	748	21.8	32	7	10.7	29	47	3	4.3	29.3	38.3	1.1	1.4	113	134	13	14	0.5	1.7	25	2	1
566	78	22.39541342	66	9	44	173	71	120	50	75	60.33330154	85	13	23	36.38888889	37.33333164	88	100	15	18	25	29	1.3	1.3	104	105	89	114	44.2	56.2	14.5	18.2	365	387	4	4.5	27.1	51.9	1.4	1.4	143	145	41	44	20.7	26.9	32	1	1
567	76	33.09235269	50	7	61	88	93	148	34	69	53	89	12	34	34.40000153	37.90000153	66	100	11	12	21	23	1	1.1	107	113	75	211	18	29	5.9	9.5	122	163	4	4.8	30.9	48.5	1.3	2.3	138	140	20	23	14.5	19	6	2	3
568	53	24.04086441	25	2	77	118	97	133	43	78	61	96.33329773	11	32	35.83333333	38.33333333	99	100	19	19	25	25	1.3	1.3	103	105	113	117	32.6	32.6	10.9	10.9	248	248	3	4.5	79.4	135.3	2.1	2.3	144	146	21	21	12.4	12.4	7	1	1
569	75	23.12906371	55	8	81	103	85	133	35	86	57	94	8	39	36.5	37.79999924	93	100	17	17	21	22	2.3	3	104	111	83	176	24	35	8.1	11.8	120	139	3.9	5.9	50.5	52.6	1.5	1.7	134	139	29	36	10.3	11.8	15	1	1
570	56	23.91980093	18	4	81	106	90	113	59	84	70	91.66670227	10	26	35.88888804	36.66666667	93	100	13	14	23	31	1.1	1.3	102	105	64	115	51.8	54.1	17.4	18.1	146	155	4.3	4.6	26.6	27.1	1.1	1.2	138	141	22	25	8.1	8.4	17	1	1
571	68	17.07992397	51	5	83	113	76	126	42	72	55	92	16	31	35.50000085	36.94444444	92	100	9	12	29	30	1	1	107	111	100	114	22	24.8	6.9	7.8	189	234	4.2	5.3	28.1	30.4	1.1	1.2	142	146	54	54	6.2	9.2	3	1	3
572	24	46.96979091	15	3	102	121	94	125	34	65	57.66669846	83.33329773	11	42	36.55555725	37.94444614	88	100	15	18	31	32	1.9	2	94	97	145	609	30.3	30.3	10.7	10.7	355	355	3.2	3.6	30.5	28.9	1	1	140	140	21	23	10.4	10.4	8	2	2
573	84	39.51620806	30	1	80	103	109	140	42	71	70	94	10	28	36.38888889	37.77777778	97	100	13	16	30	33	1.3	1.4	88	92	72	252	29.2	29.3	9	9.2	269	279	4.5	4.9	29.6	84.4	1.4	1.5	129	135	33	37	6.7	7.6	6	2	3
574	55	45.85807988	29	3	57	79	89	189	32	89	51	150	17	30	36.11111111	37.77777778	90	100	14	22	27	35	2.2	2.7	94	99	119	223	25.3	31.7	7.4	9.9	287	432	4.6	5.2	24.6	24.6	1	1	138	143	72	76	8.1	13	5	2	3
575	62	29.15888659	32	5	72	94	80	138	41	79	46	112	2	26	35.29999924	38.29999924	93	100	9	9	21	21	0.3	0.3	111	111	78	168	26.7	42	9.2	13.9	112	164	2.6	4.5	32.8	41.5	1.5	2	136	137	4	4	5.9	5.9	0	2	1
576	68	42.69980992	36	3	57	104	111	179	36	109	59	115	16	27	36	36.33333333	84	96	15	17	24	26	0.7	0.9	105	106	104	118	35.8	37.6	11.8	11.9	385	388	4	6.7	35.9	30	1.4	1.6	141	143	13	16	5.7	8	19	2	2
577	68	36.13945578	42	2	68	93	93	146	47	82	56	100	17	32	35.55555556	36.11111111	88	100	17	19	24	26	1	1.1	101	104	98	102	42.5	47.1	14	14.6	315	349	4.6	4.9	28.9	82	1.4	1.6	140	141	23	24	5.9	6.5	18	2	2
578	59	28.73467206	58	10	60	85	62	145	32	67	47	110	8	21	35.55555556	38.00000085	97	100	10	13	25	28	1.5	1.6	96	106	74	180	24	38.5	8	12.1	113	236	4	6.9	32.3	64.8	1.4	1.8	132	139	27	30	7.9	26.7	19	1	1
579	60	30.14993275	54	5	29	106	51	86	28	57	35.66669846	66.66670227	12	36	35.33333249	36.0000017	59	100	14	15	29	30	5.4	5.5	95	98	74	86	32.9	37.9	9.4	10.6	194	201	4.4	4.8	32	33.2	1.1	1.2	135	137	38	41	7.9	9.8	23	1	1
580	66	37.51247336	34	3	62	101	94	141	29	80	52.33330154	100.3330002	14	22	36.83333503	37.33333164	95	97	14	16	27	28	2.2	2.5	91	93	147	257	35.8	37.5	11.7	12	245	253	3.6	6.6	31.3	51.5	1.1	1.1	127	131	51	56	10.9	11.3	21	1	3
581	70	25.30617306	29	6	94	110	75	104	49	66	62	79	16	24	35.27777778	36.88888974	94	96	14	15	27	28	1.1	1.1	97	98	101	117	36.1	41	12.2	13.6	91	106	3.5	4.1	29.4	31.4	1.2	1.5	135	136	31	37	8.3	8.4	16	1	1
582	70	24.67351873	52	6	92	115	96	124	57	86	70.33329773	89.33329773	16	24	36.16666582	37.33333164	94	98	21	21	18	22	2.5	2.9	98	99	141	245	37.8	42	12.9	14.5	169	185	4.1	5.4	34.4	34.4	2.5	2.6	133	137	89	90	9.8	11.6	16	1	1
583	70	43.91228506	52	9	71	117	77	150	31	66	51	84	13	21	37.16666751	38.66666582	80	100	17	21	18	20	1.3	1.8	98	101	175	449	30	35.7	10	11.4	360	449	4.8	5.7	26.6	27	1.2	1.4	131	133	36	45	23.2	28.7	0	2	1
584	76	38.27168148	27	5	70	150	101	129	46	87	66	100	14	27	36.55555725	37.33333164	95	100	12	12	29	29	0.7	0.8	107	108	108	118	28	38	9.2	12.7	13	140	3.3	4.5	30.6	34.4	1.1	1.1	145	145	9	11	6.6	7.3	20	2	2
585	76	27.72744271	66	8	109	130	81	122	55	81	44	101	13	31	35.16666667	35.88888889	94	100	18	18	22	23	2.5	2.7	104	106	90	147	22.9	26.6	7.5	8.7	194	256	4	4.4	32.2	36.4	2.2	2.5	140	143	45	46	3.8	4.6	26	2	2
586	76	28.11797007	63	8	86	141	84	132	41	93	55	99	12	29	36.11111111	37.22222222	98	100	14	17	23	26	1.9	2.1	103	108	140	221	26.4	29.1	8.6	9.4	311	378	4	4.9	28.7	29.1	1.4	1.4	138	145	42	45	5.1	6.1	26	2	2
587	76	27.33691534	57	4	66	77	94	126	41	93	60	97	15	27	35.38888889	36.55555556	83	100	12	14	26	30	2.3	2.4	109	111	89	131	21.4	25.2	6.9	8.1	280	302	3.3	4.2	37.1	37.1	3.2	3.4	146	147	36	36	4.1	4.5	30	2	2
588	71	38.30652823	53	4	52	107	85	153	43	65	57	81	15	28	36.72222222	37.38888889	80	100	11	12	37	40	1	1	86	95	172	236	26.8	29	8.7	9.8	216	228	4.1	5.1	24.9	24.9	1.3	1.3	139	141	27	30	6.1	6.4	15	2	1
589	71	39.11298145	48	5	54	97	97	225	32	218	48	296	19	30	36.27777778	37.11111111	70	100	10	13	36	40	0.9	1	87	93	110	228	26.9	29.8	8.6	9.4	200	212	3.4	4.6	21.6	22.9	1	1	132	140	31	40	8.2	9.1	6	2	1
590	81	34.74515975	43	5	79	100	82	200	25	171	46	185	18	32	35.11110942	36.66666667	90	100	16	18	22	24	1	1.3	103	104	151	232	27.2	50.4	9.3	17.2	125	281	3.7	5.4	25.9	133.3	1.1	1.9	139	139	13	20	9.6	19.8	2	1	1
591	86	33.67926658	29	2	57	91	105	163	39	85	63.66669846	110	18	32	36.27777947	36.99999915	95	100	8	12	29	31	0.9	1	106	107	125	138	35.3	42.7	11.8	13.4	124	135	3.7	5.4	28	29.3	1.5	1.2	141	143	17	18	5.4	5.8	9	2	2
592	78	29.69486892	40	3	55	95	88	155	31	61	51.33330154	84.66670227	13	26	35.83333333	36.4444436	92	99	17	20	21	24	1.4	1.4	102	104	108	159	29.1	30.8	10.1	10.5	211	213	3.8	4	25.7	25.7	1.1	1.1	139	141	23	29	10.2	11.3	6	2	1
593	57	54.53601108	13	0	84	104	108	149	63	94	78	112	12	26	36.55555725	37.55555471	92	100	12	12	31	34	0.7	0.8	99	101	162	224	33.8	33.8	10.2	10.2	221	221	3.9	4	24.3	24.3	1.2	1.2	140	141	12	13	10.8	10.8	9	2	3
594	87	28.64950069	47	6	62	95	95	142	43	71	61	88	18	32	35.90555403	37.66666836	87	100	14	20	30	34	2.6	2.9	99	101	208	217	35.3	40.2	11.6	13	162	197	4.3	4.9	27.7	33.1	2.8	3.3	145	146	64	71	14.9	16	9	1	1
595	83	31.25	44	5	70	73	97	126	36	53	52	68	9	22	34.72222222	36.66666667	92	99	13	17	22	22	3.1	3.2	81	85	54	141	25.5	26.7	8.6	9.7	135	153	3.9	4.3	40.8	43.8	2.5	3.6	116	120	131	131	4.2	5.6	16	1	1
596	83	32.02485744	50	6	66	101	90	174	48	93	68	118	15	24	36.0555564	37.66666836	94	100	15	15	23	25	3.3	3.8	106	106	125	145	29.2	30.6	9.4	9.9	215	237	4.2	4.4	44.5	62.4	1.7	1.8	140	142	54	61	12.6	15.1	9	1	1
597	63	23.12906371	29	2	70	75	94	114	20	70	40	79	13	28	35.83333333	36.55555725	100	100	7	9	34	37	1.2	1.4	100	101	88	88	35.1	35.7	11.7	12.3	241	279	4	4.2	51.8	67.9	1.2	1.3	139	141	25	33	5.5	6.6	18	2	3
598	63	23.12906371	29	4	70	85	77	108	39	68	49	73	14	24	36.0555564	36.72222137	93	100	9	14	34	35	1.1	1.6	97	99	91	130	36.9	41.7	12.8	14.1	126	173	3.6	4.4	25.3	26.3	1.3	1.6	139	141	21	29	5.9	6.6	6	2	3
599	63	22.77323196	41	5	86	122	65	102	36	64	50	76	14	27	35.94444275	36.77777608	93	100	12	16	24	31	2.1	2.5	101	103	78	147	27	34.2	9.2	11.4	150	185	4.1	4.9	34.9	35.4	2.46	2.8	136	142	68	74	5.7	8.8	18	2	3
600	73	35.42864229	32	1	87	109	92	111	53	72	66.66670227	83.66670227	16	31	36.5	36.90000153	94	97	15	17	21	27	0.9	0.9	103	103	114	168	35.6	37	11.9	12.2	275	280	3.6	4.1	30.5	30.5	1.4	1.4	137	141	27	31	7.9	9.7	0	1	1
601	73	23.84037971	35	2	81	94	75	104	43	74	53.66669846	80.33329773	18	29	36.11111111	37.11111281	91	99	14	20	19	26	1.4	1.4	101	104	110	211	31.2	34.1	10.3	11.2	283	430	3.8	4.2	86.5	86.5	1.8	1.8	137	139	31	33	8.8	14.3	7	1	1
602	73	22.29528918	36	1	85	99	80	107	48	60	61.33330154	75	15	25	36.4999983	37.16666751	91	98	15	16	30	32	0.8	1	97	97	102	107	35.9	39	12.1	13.1	220	235	3.1	3.6	93.8	103.2	2.9	3.1	139	141	33	37	6.9	7	0	1	1
603	58	33.53067931	32	5	72	85	75	117	35	66	48.33330154	82.33329773	9	38	35.55555556	35.72222392	89	100	17	21	21	23	1.8	2.3	98	103	180	216	29	31.4	9.3	9.8	392	420	4.7	5.1	28.9	31.5	1.7	1.7	133	140	19	24	13.1	14.7	8	1	1
604	64	28.70376111	40	9	59	83	97	140	30	61	61.33330154	87.33329773	13	22	35.83333333	36.61111196	91	100	16	17	25	29	1.6	2	102	103	114	221	36.5	40.6	12.1	13.5	132	170	4.1	4.3	24.5	55.7	1.1	1.2	141	144	26	42	12.3	13.9	10	1	1
605	64	28.15311753	39	4	69	116	61	135	36	80	44	164	3	37	36.77777608	38.11111026	88	100	11	15	30	33	0.6	0.9	93	98	59	241	41.8	48	14.9	16	245	294	4.1	4.6	31.2	32.6	1.8	1.9	134	137	21	26	13	13.7	3	1	1
606	54	49.98666273	29	4	75	89	88	132	34	82	51	105	17	35	35.94444444	36.77777778	87	100	9	11	40	43	1.1	1.2	96	96	98	159	37.7	38.7	12	12.1	254	275	3.7	4.1	28	28	1.1	1.1	143	144	32	34	9.2	10.3	8	2	2
607	54	55.81844004	20	2	69	88	88	126	47	70	57	83	18	26	36.27777947	37.16666751	82	93	7	7	45	45	1	1	95	95	96	96	39.2	39.2	11.8	11.8	143	143	3.8	3.8	31.9	25.6	2.2	1.1	143	143	18	18	7.1	7.1	14	2	2
608	54	46.65421854	29	5	69	99	85	133	40	82	52	93	11	28	36.88888889	37.55555556	83	100	13	13	39	39	1.5	1.5	88	95	123	123	33.7	33.7	9.5	9.5	328	328	4.3	4.3	44.9	44.9	1.7	1.7	140	143	19	19	7.1	7.1	13	2	2
609	54	50.64058172	23	2	92	104	92	137	48	117	57	122	11	31	36.33333333	36.88888889	86	96	17	17	29	29	1.3	1.3	90	99	133	168	37	37	10.2	10.2	301	301	4.4	4.8	37.7	37.7	1.9	1.9	139	140	18	18	12	12	13	2	2
610	54	52.06944034	44	7	60	88	102	145	41	95	74	104	15	30	35.83333333	36.38888889	76	99	7	12	42	46	1.3	1.6	91	94	108	159	41.6	42.1	11.9	12	138	191	3.8	5.1	27.3	48.5	1.1	1.1	141	143	21	31	6.4	8.8	21	2	2
611	54	53.73566243	24	2	70	83	90	144	36	80	55	92	13	26	36.61111196	36.94444444	84	100	11	11	39	39	0.5	0.5	93	96	104	240	28.8	28.8	7.3	7.3	345	345	4.4	4.5	28.1	28.1	2.2	2.2	140	141	8	8	10.1	10.1	6	2	2
612	77	24.47020465	42	5	95	122	65	108	33	65	3	80	21	35	36.27777947	36.55555725	91	100	13	16	26	29	1.8	2.1	100	102	241	395	28.8	33.7	10.2	11.5	373	597	3.9	5.1	22.2	22.2	1.2	1.2	137	139	19	21	13.7	15.9	8	1	1
613	77	24.47020465	41	3	61	94	72	113	38	74	53.33330154	82.66670227	15	27	36.4444436	37.55555471	90	100	17	17	26	26	2.4	2.4	97	99	144	293	24.9	24.9	9.1	9.1	290	290	3.8	4.3	67.3	132.8	1.4	1.4	136	138	43	44	9.5	9.5	8	1	1
614	84	24.19359677	40	3	71	95	79	137	17	73	39	81	16	47	35.61111026	37.77777778	94	100	13	15	22	22	1.2	1.8	115	122	110	215	30.3	32.5	9.8	10.8	198	213	3.4	4	28.4	28.4	1.3	1.1	148	155	65	88	13.3	17	5	2	1
615	80	18.14741921	37	5	60	73	82	141	25	76	44	97.66670227	13	47	36.70000076	38.22222392	91	100	12	13	29	30	2.4	2.5	96	102	103	153	28	29.1	9.2	9.5	135	148	3	4.5	150	150	2.2	2.2	134	140	54	55	6.4	6.7	-1	2	3
616	47	30.27731323	13	2	79	89	102	126	56	80	69	174	13	27	36.11111111	36.66666667	95	100	12	16	24	26	0.9	0.9	99	103	105	159	37	39.2	12.4	12.9	111	126	3.6	4.5	29.1	84.1	1.5	1.9	135	136	18	19	7.6	9.3	6	2	3
617	59	30.40855316	32	5	70	74	70	107	28	60	49.33330154	75.66670227	12	24	36.16666582	36.66666667	93	100	17	18	22	25	1.7	2.2	91	93	131	164	29.1	29.9	9.3	9.9	247	267	3.4	5	33	33	3	3	127	132	51	53	13.2	13.4	0	2	1
618	59	42.90521884	35	5	71	74	69	102	25	47	39.66669846	62.33330154	10	19	36.66666667	37.55555471	96	100	18	18	23	25	1.6	1.8	92	95	91	125	26.5	37	9	12.3	225	246	4.2	5	41.4	70.4	1.8	2	130	134	60	60	11.9	12.2	6	2	1
619	59	42.90521884	38	7	68	80	63	117	22	53	35.66669846	72	7	27	36.0555564	38.16666497	90	99	12	16	28	29	2	2.1	92	94	92	127	26.9	29	9.1	9.5	256	256	4.2	4.5	99.8	117.3	1.7	1.7	131	131	49	52	11.8	11.8	6	2	1
620	59	42.90521884	27	7	70	83	74	115	25	61	47	80	13	24	35.83333333	36.94444444	89	99	21	22	20	21	3	3.1	93	95	107	150	23.9	27	7.8	9.1	264	275	4.8	6.5	41.2	57.2	2	7	128	132	48	49	9.5	10.3	6	2	1
621	81	31.86117483	46	6	67	93	71	99	37	55	47	65	10	19	36.38888889	37.55555471	90	100	15	16	23	24	1.7	1.8	104	104	168	183	27.6	37	9.2	12.4	242	287	4.3	4.7	38.6	91.9	1.1	1.2	138	139	35	45	13.6	19.1	21	2	1
622	81	27.4870792	50	8	64	103	71	160	28	84	47	101.6669998	12	24	35	36.88888974	96	100	19	25	25	29	6	7.3	96	98	81	311	26.4	33.2	8.9	11	292	308	5	5.3	29	29.3	1.9	2.3	137	141	68	97	8.1	9.3	3	2	1
623	81	31.31319394	42	5	72	89	82	127	26	79	46.66669846	92.66670227	10	26	36.11111111	38.05555556	93	100	19	23	23	25	7.3	7.9	101	104	120	218	31.6	37.3	9.7	11.5	344	407	4.1	7.6	26.3	26.4	1	1.1	136	142	79	85	11.6	16	10	2	1
624	78	27.3719384	72	12	69	101	85	135	33	67	51	90	3	33	36	37.5	95	100	12	12	26	27	1.3	1.3	102	106	108	176	20	29	6.6	9.5	110	211	3.6	5.3	34.5	150	1.2	2.9	132	139	31	32	5.9	11.5	2	1	1
625	54	33.49304983	24	5	51	65	107	148	27	68	53.66669846	91.33329773	16	18	36.16666582	36.88888974	93	100	17	17	22	22	4.3	4.4	105	105	110	110	30.3	31	9.6	9.6	307	318	4.2	5	25.1	25.1	1.5	1.5	139	139	83	83	9.5	9.5	24	1	1
626	23	26.25515455	6	2	66	88	102	150	24	34	52	70	13	29	35.59999847	37	97	100	14	14	23	26	1.3	1.3	103	107	83	94	32.5	34	10.7	11.2	219	219	3.9	4.6	31.3	31.6	1.5	1.5	138	139	26	26	6.6	6.6	-8	1	1
627	23	31.31638916	12	8	91	104	104	131	45	78	70	92	12	18	36.5	37.40000153	98	100	11	11	23	24	0.9	0.9	104	110	64	168	23.9	35	7.9	11.7	108	138	3.8	5.9	33	40	1.3	1.7	133	138	17	18	12.3	16.1	-8	1	1
628	79	21.40792876	32	4	75	91	85	102	52	69	63.33330154	77.66670227	17	27	35.66666497	36.4444436	92	99	13	17	29	29	1.2	1.4	93	97	89	142	32	43.3	10.8	14.9	244	350	3.4	4.3	27.9	37.2	1.2	1.4	135	135	20	24	6.5	6.6	4	1	1
629	53	34.52891735	13	1	78	113	114	141	37	73	69	82	20	38	36.88888974	37.33333164	88	95	13	18	22	26	0.6	1	97	100	126	306	35.2	41.7	12.6	15.1	202	212	4.2	4.9	23	24.6	0.9	1	133	135	8	11	11.6	12.4	3	2	1
630	75	49.15986163	41	2	62	86	92	132	16	68	49	79	16	23	36.5	37.11111111	90	100	13	21	20	28	1.4	1.8	99	103	113	177	31.3	32.4	10.1	10.7	215	241	3.6	5	42.9	46.5	3.4	3.5	135	142	28	29	15	22.7	21	1	1
631	74	22.98391694	56	11	71	128	26	137	3	92	4	132	8	28	35.20000076	38.29999924	61	100	13	13	10	26	0.6	1.4	85	110	68	575	14	40.1	4.6	12.6	9	252	2.9	11.4	40.6	150	1	3.5	127	148	9	21	2.1	15.6	11	2	2
632	88	27.83679037	30	4	89	104	105	165	38	84	66.33329773	108.3330002	14	25	36.16666582	37.11111281	88	97	13	14	26	27	3	3.1	102	102	78	290	30	37	10.1	12.4	129	129	3.8	4	30.8	30.8	1.5	1.5	137	139	61	64	6.3	6.3	10	1	1
633	59	44.91064664	29	1	56	78	92	123	30	79	50.66669846	92.33329773	9	20	36.0000017	37.11111281	93	98	20	20	25	26	0.9	1	101	101	260	285	33	34.8	10.3	11.1	205	245	4.9	6.1	25.5	25.6	1.4	1.5	140	141	43	46	7.4	7.8	7	2	1
634	81	35.82377495	62	11	66	89	89	158	36	65	57	93	14	30	37.88888719	39.49999915	90	100	16	16	26	26	1.4	1.4	110	110	136	138	22	32	7.3	10.6	219	244	3.1	4.3	34.7	58	1.3	1.5	149	149	52	57	14.2	14.2	-1	2	3
635	44	26.69449783	20	4	73	107	126	159	49	108	76.66670227	116	14	32	36.4999983	38.38888804	90	100	17	17	22	23	4.9	5	105	109	104	419	27.2	27.2	9.5	9.5	260	260	3.7	4.3	33	35.8	1.2	1.4	140	145	62	63	8.8	8.8	5	2	3
636	74	30.0401581	32	3	70	74	79	114	24	50	42.33330154	70	15	24	35.77777863	36.66666667	92	99	14	18	25	27	1.5	1.8	98	99	81	135	32.7	34.1	11.4	11.9	184	194	3.4	3.8	32.2	26.3	1.4	1.4	135	137	31	33	4.9	5	3	1	1
637	74	31.76660397	27	5	70	75	106	132	40	49	62.66669846	76	15	26	35.66666497	37.11111281	92	95	16	17	21	22	2.1	2.4	100	102	124	160	31.2	35	10	11.8	223	249	4.1	4.5	30.3	31.1	1.4	1.4	133	136	62	68	7.4	7.5	3	1	1
638	77	22.79416324	43	7	75	105	109	167	55	98	75	110.6669998	15	31	36.88888974	37.5	94	100	20	22	16	20	4.3	4.6	106	106	127	291	34.5	38.8	11.8	12.9	540	785	4	5.5	23.8	26.9	1.2	1.3	140	140	68	76	5.7	14.4	11	2	1
639	68	53.11172124	38	3	52	70	76	130	24	99	43	109.3330002	10	22	36.4999983	37.33333164	92	100	13	13	39	39	3.2	3.2	93	93	51	51	23	26.5	8.9	8.9	257	257	3.9	3.9	36.2	23.5	1.3	1	141	141	101	101	7.6	7.6	6	2	1
640	64	34.74515975	31	8	62	73	90	124	37	64	55	78	7	18	35.83333333	36.83333503	90	99	20	20	27	27	6.2	6.2	101	101	118	118	19	20.7	6.4	6.7	314	314	3.7	4.9	44.2	44.2	3.8	3.8	143	143	57	57	7.3	7.3	23	1	2
641	64	36.89751478	46	9	82	104	108	157	60	90	71	103	14	26	36.38888889	37.44444529	89	100	16	18	30	31	6.1	7.2	97	99	73	77	24	24.7	7.2	7.9	208	233	5.5	5.8	37.7	45.1	2.3	2.4	138	141	31	36	5.6	7	23	1	2
642	64	43.76730517	59	12	76	110	97	176	50	74	32	226	12	22	36.88888974	39.29999924	84	100	13	19	31	32	0.5	3.2	95	102	116	269	23.7	28	7	8.4	61	92	4.7	5.5	39.2	44.3	3.3	6.9	138	147	87	102	3.5	6.3	26	2	3
643	75	22.42232862	38	7	77	90	71	152	42	79	52	106	12	35	35.59999847	38	96	100	10	10	22	24	0.4	0.6	103	109	57	187	22	39	7.2	12.9	77	101	3.2	5.1	32.2	80.2	1.4	2.9	131	136	9	12	13.9	17.7	7	2	1
644	51	24.17024215	37	12	61	100	40	114	34	86	36	96	5	19	36.90000153	39.40000153	10	100	17	17	21	21	1.2	2.1	106	112	31	597	19.3	42	6.7	14	38	290	2.4	7	150	150	1.4	11.9	133	138	13	25	7	14.6	11	1	1
645	70	32.5440104	47	5	96	125	64	132	41	94	56	107	10	23	36	37.29999924	98	100	18	18	20	23	0.6	0.8	99	106	107	174	19	38	6.3	12.4	137	209	3.2	4.4	30	49.6	1.7	2.3	136	138	6	11	34.2	50.9	10	2	3
646	87	22.77323196	76	11	63	97	52	145	31	76	42	88	22	39	33.88888889	35	72	100	25	29	10	13	3.3	3.8	99	104	147	221	21.4	28	6.6	9.4	177	183	5	5.7	119.2	119.2	2.3	2.3	130	135	74	77	8.7	35.4	0	1	1
647	87	22.77323196	32	4	66	82	124	156	49	74	75	132	19	28	35.55555556	37.20000076	94	100	18	18	22	24	2.6	2.7	104	105	84	95	24	31	8.1	10.3	179	179	4.1	4.3	30.4	30.4	1.7	1.7	140	143	57	58	8.2	8.2	0	1	1
648	79	29.00275862	54	10	78	120	39	112	17	79	25	92	15	39	36.16666582	37.88888719	90	100	13	21	20	29	1.4	1.6	90	92	151	186	35.1	36	11.2	11.5	239	260	4	4.9	29.6	30	1.3	1.6	126	130	41	42	14.9	16.1	-1	1	1
649	80	28.4047636	26	1	62	80	105	144	54	87	72.33329773	106	13	26	37.16666751	37.44444529	84	100	10	14	28	32	1.4	1.6	102	103	89	98	27.9	34.9	9.2	11.5	201	201	4	4.5	25.1	25.1	1.2	1.2	139	141	14	15	4.1	4.3	15	1	2
650	74	35.53207798	41	8	57	95	73	132	41	61	50	85	12	24	35.50000085	35.77777863	92	100	21	21	17	20	2.9	3.2	97	97	181	218	30	41	10	13.6	106	134	4.7	4.9	59	150	1.6	1.6	130	133	99	104	8.9	10.1	12	1	1
651	74	25.80266754	35	2	82	110	89	190	28	79	49.66669846	109	5	45	35.27777778	36.99999915	78	100	9	9	34	34	0.6	0.7	99	99	94	244	20	35	6.9	11.9	315	315	3.5	5.1	22.5	28.2	1	1.3	134	138	23	24	13	13	0	2	3
652	61	58.33866536	31	2	107	128	88	128	44	76	58	87	18	29	36.38888889	37.16666667	93	100	6	9	44	46	0.9	1.1	94	99	95	126	28.6	28.8	8.5	8.9	139	166	4.5	5.1	25.5	26.8	1.2	1.2	142	145	18	21	4.3	4.5	13	2	1
653	77	21.51209562	42	2	53	67	82	112	45	77	60	81.33329773	13	27	36.38888889	37.83333249	98	100	11	14	28	29	1.3	1.3	101	103	73	154	29.4	31.2	10.1	10.1	227	238	4.3	5.5	29.3	29.3	1.4	1.4	137	139	31	33	4	4.6	2	1	1
654	77	23.21041896	29	1	43	66	78	134	44	70	62	91.33329773	15	24	36.16666582	36.72222137	92	100	8	12	25	36	0.6	1	98	111	64	96	27.4	35	9.2	10.6	258	258	3.3	4.3	27.5	29	1.2	1.3	141	142	12	17	5.4	5.6	2	1	1
655	72	21.60493827	42	1	73	95	98	158	56	87	69	102.6669998	8	28	36.99999915	37.83333249	100	100	7	7	39	44	1	1.1	103	106	63	168	29.5	38.4	10.3	12.4	375	443	3.6	5	27.4	64.4	1.2	1.6	148	149	38	41	13.4	13.9	5	1	1
656	87	37.48999704	64	9	62	107	93	165	36	83	56.33330154	95	21	34	35.33333249	37.11111281	91	100	16	16	28	28	1.9	1.9	101	101	172	172	35	35.2	11.2	11.7	210	210	3.9	3.9	34.4	61.3	2.1	3.2	141	141	81	81	15.2	15.2	8	2	1
657	69	55.06435805	24	2	94	115	103	153	28	81	54.66669846	95.33329773	12	22	36.55555725	37.66666836	90	100	12	12	29	30	1.7	1.8	103	104	121	136	23.6	28.7	8.4	8.4	493	493	4.2	4.3	28.6	37.9	1	1.1	141	141	45	47	11.3	11.3	13	2	1
658	85	24.11115933	47	4	60	74	91	131	27	64	50	83.33329773	12	16	36.33333418	36.77777608	95	100	20	24	16	19	1.6	1.8	103	106	100	128	26.6	26.6	7.8	7.8	179	179	5.4	5.6	59	75.4	1.4	1.3	137	139	41	49	9.9	13.3	11	2	1
659	89	25.73247334	42	4	83	93	77	148	38	77	53	129	10	28	35.09999847	37.59999847	75	100	15	17	17	19	0.7	0.9	109	111	101	207	26	37.2	8.8	12.9	59	131	3.5	4.6	31.3	77.7	1.2	2.4	133	141	19	24	3.4	6.5	4	2	3
660	76	19.73383576	39	6	76	123	102	173	40	96	37	120.3330002	24	40	35.88888804	37.66666836	86	100	14	16	24	28	2.1	2.6	94	96	111	163	25.9	30.3	8.5	9.8	323	385	5.1	5.8	30.6	30.6	1	1	130	131	44	50	9.8	12.7	3	1	1
661	72	21.81268803	57	5	37	67	82	140	36	48	52	71	10	25	35.16666836	36.33333418	92	99	12	16	23	24	1.9	2.4	104	108	130	183	31	31	9.9	9.9	199	199	5	5.5	27.8	27.5	1.4	1.3	138	138	61	66	4.1	4.1	18	1	2
662	46	24.47020465	27	7	74	98	87	121	29	74	44	83	10	25	35.22222222	36.72222222	87	100	18	25	23	27	3	5.9	92	94	41	222	40	41.9	12.6	12.7	297	338	4.8	7.4	33.9	110.9	1.6	2.2	133	135	30	69	7.5	9.3	18	1	1
663	46	30.16874546	28	5	93	109	91	134	42	95	55	99	7	16	36.11111111	37	92	99	20	22	20	20	4.3	4.3	99	100	51	51	27.3	27.3	8.7	8.7	318	318	4.2	4.2	38.5	41.2	2.3	3.6	136	137	115	117	7.8	7.8	17	1	1
664	47	22.58069032	20	3	68	103	80	122	44	61	56	77	14	28	35.55555556	38.72222053	90	100	12	12	23	24	0.7	0.7	103	103	104	183	30.3	34	11.2	11.2	108	116	3.8	4.6	30.8	30.8	1.3	1.3	133	137	7	7	6.4	15.3	7	2	1
665	63	33.83833901	29	1	56	87	99	156	52	78	70	94	12	23	36.4444436	37.55555471	93	100	11	12	32	34	1	1.2	97	103	92	193	25	32.2	8.5	10.9	240	284	3.6	4	23.1	23.1	0.9	0.9	138	144	23	25	15.2	16.2	7	1	1
666	80	24.51553132	45	4	61	84	87	120	24	59	45	79	14	21	35.55555556	36.72222137	91	100	15	23	12	18	4.4	4.5	107	109	186	260	27.6	28	9.3	9.4	191	191	4.9	6	50.1	108.9	1.2	1.5	136	140	65	67	13.4	13.4	5	1	1
667	71	35.91007405	48	9	83	109	77	135	41	53	57	72	4	38	35	36.5	90	100	9	10	26	28	2	2	96	99	101	194	22	31	7.3	10.3	281	281	3.8	5.3	31.2	31.2	1.3	1.3	127	130	67	67	14.2	18.3	4	2	3
668	84	27.98616708	66	11	60	78	88	158	41	60	56	94	5	21	34	37.5	99	100	12	12	22	24	0.4	0.6	110	111	91	172	20	32	6.7	10.6	112	141	3.8	5.5	34.3	51.6	1.2	1.7	138	142	12	15	8.3	8.3	-1	2	3
669	56	51.23275404	29	3	41	63	88	145	39	57	63.66669846	82.33329773	8	18	36.0000017	37.22222222	95	100	12	13	25	25	1.4	1.4	106	108	148	174	29.8	32	9.7	10.6	168	185	4.3	5.7	30.7	33	1.3	1.4	139	140	32	33	5.9	6.9	18	1	1
670	41	31.18349432	21	4	79	101	99	122	55	78	38	83	15	29	36.77777778	37.44444444	82	100	11	18	18	19	1.1	1.3	103	108	64	327	31	31	10.2	10.2	244	244	3.6	4.1	33.4	33.4	1.3	1.3	128	141	20	22	14.6	14.6	3	2	2
671	42	43.56517589	20	2	64	76	87	116	40	62	56	77	13	23	36.16666582	36.99999915	94	100	14	15	28	30	0.7	0.8	98	99	93	123	35.6	36.1	11.5	11.8	169	254	4.1	4.5	28.8	128	1.9	1.9	136	139	19	22	5.8	7.8	8	2	3
672	73	26.88780888	62	7	61	94	51	93	21	48	31	58	16	36	36.55555725	38.27777863	92	99	17	18	22	24	6.1	7.4	89	91	83	162	33.5	33.6	11.9	12	273	300	4.1	4.8	39.3	44.4	3.5	3.9	123	128	96	98	5.2	6.3	19	1	2
673	73	26.88780888	41	6	56	82	75	99	36	55	47	65	11	30	36.66666667	37.05555386	88	100	17	19	24	24	6.1	6.5	92	96	92	124	33.6	39.1	11.7	13.7	168	171	3.6	6.1	41.7	41.7	3.5	3.5	129	133	123	129	5.2	6.1	15	1	2
674	65	21.74749247	54	8	57	90	87	189	45	94	59	121.6669998	8	21	35.72222392	37.55555471	93	100	17	19	26	27	3.1	4.9	93	104	131	158	24.7	30.5	7.6	8.5	431	491	3.9	5	29.2	77.8	1.2	1.5	134	143	22	53	9.7	17	12	2	3
675	75	23.67590532	39	5	70	92	112	152	40	64	65.33329773	91.33329773	22	36	36.0555564	36.61111196	85	99	13	13	35	35	2.4	2.4	100	100	203	203	30.4	30.4	9.6	9.6	114	114	4.6	5.4	24.7	24.7	1.2	1.2	143	143	85	85	10.2	10.2	12	1	1
676	86	19.21491446	47	6	72	118	75	122	43	92	55	100.6669998	22	38	36.0555564	36.66666667	87	99	10	11	36	38	1.3	1.3	99	102	100	128	40.7	40.7	13.6	13.6	266	266	3.5	3.6	28.8	28.8	1.8	1.8	143	145	31	33	6.9	6.9	14	1	1
677	42	22.45895495	54	11	76	141	54	138	40	77	47	108	19	40	38.11111026	39.22222137	40	93	12	17	22	31	1.9	1.9	104	111	153	201	29	38	9.7	11.8	155	226	4.4	5.5	38.9	150	2.9	4.4	137	149	32	34	18	22.2	10	1	2
678	69	27.98061537	37	6	79	82	69	99	39	58	49	72	3	27	35.72222392	36.88888974	91	100	16	16	24	24	2	2.1	100	101	107	140	25.8	31	8.7	10.2	173	173	3.5	3.5	67.7	76.8	1.8	1.8	136	137	46	48	6.4	6.4	10	1	1
679	61	68.73166125	43	4	97	101	87	115	63	85	72	95	15	32	35.33333249	37.55555471	96	100	21	21	19	19	2.8	3	98	98	92	94	37.3	37.3	12.5	12.5	285	285	4.6	4.9	36.6	37	1.6	1.6	133	133	45	49	13.7	13.7	13	2	2
680	61	72.06410543	45	7	87	111	63	107	22	79	45.66669846	86	14	30	35.66666497	36.11111111	93	100	18	23	16	21	2.7	3.5	88	94	162	552	36.4	40.5	11.6	13.1	241	259	3.8	4.7	37.5	150	1.8	2.7	121	132	63	72	9.9	13.6	13	2	2
681	84	21.82086037	37	6	60	82	90	125	44	79	42	126	6	29	36.16666582	37.79999924	92	100	14	15	26	28	2.1	2.2	98	99	151	214	32	36	10.6	12	241	260	4.1	4.6	33.8	33.8	1.4	1.4	135	136	61	66	8.2	10.2	-1	1	1
682	80	26.93255554	30	3	75	95	121	154	50	86	74	104.6669998	15	26	36.11111111	37.16666751	93	99	16	21	24	26	2.4	2.6	97	99	99	126	30.9	31.9	10.3	10.3	260	287	3.6	3.8	37.1	35.8	1.9	1.5	137	138	48	52	5.7	10.3	6	1	1
683	49	41.93556774	19	2	85	111	114	146	66	92	84.66670227	109.6669998	12	23	36.11111111	36.83333503	93	98	16	17	26	29	2.5	3.2	103	103	115	146	31.9	33	10	10.6	263	315	4.4	4.6	25.3	25.8	1.3	1.4	142	143	39	46	6.3	9	15	2	2
684	80	26.04738937	44	6	78	90	72	110	46	79	56.33330154	86	14	27	36.16666582	36.94444444	90	100	16	16	23	23	1.4	1.4	103	103	111	111	37.4	37.9	12	12	81	81	4.1	4.1	30.8	31.5	1.4	1.3	138	138	39	39	11.6	11.6	3	1	1
685	59	30.05108051	28	1	68	86	99	129	65	96	74	102	10	21	35.27777778	37.77777778	89	97	11	11	28	33	1.3	1.3	102	103	78	93	26.2	28.3	9.1	9.3	158	164	4.4	5	48.7	48.7	1.2	1.2	138	141	21	23	4.4	4.5	19	1	1
686	75	37.42019318	36	2	64	88	95	129	48	77	63.66669846	90	15	28	36.90000153	38.59999847	95	99	12	14	26	27	1.2	1.3	100	100	144	167	28.3	35	9.5	11.6	177	186	3.5	4.5	26.2	33.1	1.3	1.3	135	136	25	30	8.4	9.5	11	2	1
687	69	34.81452275	55	10	65	91	79	113	49	70	59	174	11	31	35.70000076	38	98	100	12	12	27	27	0.7	0.9	90	100	75	175	19	36	6.3	12.2	84	139	4.5	6.3	36.6	80	1.4	2.1	126	132	30	34	14.2	19.9	31	2	1
688	74	31.90532762	31	1	60	64	91	120	27	55	49.33330154	73.33329773	5	25	36.11111111	36.4444436	95	98	11	12	29	30	0.8	0.9	100	101	93	193	34.6	37.8	11	12	349	379	3.1	5.3	29.2	42.6	1.3	1.3	137	139	22	26	12.1	13.5	4	2	1
689	50	21.34990496	44	5	68	105	92	186	46	75	61.33330154	108	18	26	37.66666836	39.11111196	88	100	18	30	8	14	5.1	5.3	98	107	115	408	24.6	33.2	8.1	10.4	156	272	4.1	5.3	29.9	29.9	1.4	1.4	129	136	91	97	8.7	17.1	10	1	1
690	80	31.07602562	42	8	73	170	83	180	44	84	55	118	10	31	35.09999847	37.79999924	72	100	8	8	23	23	0.9	1.1	109	114	76	163	25	36	8.3	12.1	75	128	3	5.8	29.1	47.8	1.2	1.7	135	139	13	14	13.3	15.9	11	1	1
691	84	28.32393819	67	10	72	159	68	160	34	81	49.33330154	98	12	30	35.27777778	37.94444614	74	100	22	25	12	14	3.5	3.7	104	108	63	117	31.1	38	10.5	12.5	188	199	3.8	6.5	34.1	36.6	1.5	1.7	135	137	75	78	14.4	24.8	10	1	1
692	63	27.02168815	24	3	79	105	100	148	56	84	69	105	9	24	36.27777947	37.66666836	98	100	13	14	27	28	1.7	1.8	99	108	101	109	26	28.2	8.8	9.4	171	175	3.8	4.2	71.1	81.9	1.3	1.4	136	138	26	27	7.7	7.7	20	1	1
693	78	24.04086441	55	7	60	65	98	119	26	82	51.66669846	93	17	31	35.83333333	37.11111281	85	100	14	19	19	22	4.2	4.2	101	101	73	155	26.2	27.1	8.6	8.9	344	389	4	4.4	39.7	39.7	2.4	2.4	133	135	122	125	12.8	16.3	11	1	1
694	74	16.9191695	47	4	72	103	65	97	44	69	54	79	14	34	35.83333333	36.72222137	93	100	16	22	20	25	2.2	2.3	95	99	114	124	28.8	30.7	9	9.7	363	450	3.5	5.2	34	72	1.2	1.3	132	135	92	99	9.5	9.6	18	2	1
695	71	30.83916202	27	4	78	94	105	122	51	72	71	86.33329773	18	31	34.72222222	35.66666497	87	100	13	13	33	33	2.3	2.3	97	97	83	83	31.7	31.7	10	10	224	224	4.8	4.8	24.4	24.4	1.1	1.1	138	138	52	52	6.3	6.3	8	2	1
696	78	25.68052473	43	5	65	80	91	110	29	57	51	74.33329773	12	23	36.27777947	36.55555725	92	100	14	15	26	27	2	2.1	94	94	117	204	29	29	9.5	9.5	161	161	4.1	4.1	37.2	37.2	1.6	1.6	131	131	102	107	9.2	9.2	0	2	1
697	54	24.90822245	32	5	81	111	79	126	36	74	42	85	11	39	35.33333333	37	81	100	19	24	22	27	6.6	7.7	93	96	140	159	27	27.4	8.7	8.9	198	216	4.8	5.7	28.1	29.2	1.2	1.2	133	137	44	61	5	7.1	12	2	1
698	54	28.46653995	27	4	60	78	113	175	43	76	61	97	15	27	36.66666667	37.5	92	100	11	15	18	22	2.1	2.6	108	114	144	194	26.6	29.4	8.9	9.7	135	142	5.3	6.8	30.1	30.1	1.2	1.2	135	141	36	38	6.5	7.1	14	2	1
699	54	24.5523907	29	5	74	92	81	122	35	65	47	78	14	30	35.55555556	36.5	93	100	20	20	26	26	6.2	7	96	98	141	141	26.8	26.8	8.8	8.8	192	192	4.7	4.8	43.8	85.2	3.3	4.4	137	138	52	52	5.9	5.9	12	2	1
700	49	24.99375117	21	2	86	108	92	128	61	99	73	106	8	36	36.11111111	37.27777693	94	100	14	20	23	30	1	1.2	96	96	113	143	38.8	41.4	11.5	12.3	354	394	3.6	5.5	29.2	30.7	1.4	1.6	133	136	16	18	7.7	9.9	4	2	2
701	67	28.1107082	25	4	74	97	106	143	36	64	63.33330154	89	17	29	35.72222392	36.16666582	84	100	15	13	26	23	2.4	2.4	104	104	91	91	31.6	31.6	10.4	10.4	458	458	4.1	4.1	41.1	42	1.4	1.1	139	139	23	23	8.4	8.4	5	1	1
702	70	26.95518046	38	7	48	88	84	143	30	64	48	88	16	29	36.11111111	36.99999915	95	100	12	16	20	22	2.7	3	103	107	117	219	24.2	30	8	10	208	289	3.4	4.2	29.3	29.3	1.1	1.1	134	136	41	42	7.7	13.3	7	2	2
703	66	24.5523907	34	5	61	77	92	135	36	56	52	73	12	24	36.0555564	38.11111026	90	100	13	14	27	30	2.6	2.7	90	93	100	127	26.9	29	9.3	9.7	68	72	4.3	4.5	35.7	35.7	1.4	1.4	129	129	73	77	2.7	3	16	2	1
704	66	24.90822245	35	8	76	98	86	144	37	58	49	86	8	27	36.79999924	38.29999924	90	100	13	13	21	21	0.7	0.7	105	105	100	228	23	36	7.8	11.9	94	124	3.8	5.6	43.4	61.1	1.4	1.5	134	135	18	18	9.1	9.1	7	2	1
705	79	24.25551333	45	5	64	82	77	114	35	72	49	77	18	28	35.83333333	36.55555725	97	100	18	20	22	23	3.3	3.4	100	103	100	154	29	29	9.6	9.6	321	321	3	4.4	35.8	35.8	5.3	6.3	139	139	90	92	16.3	16.3	23	1	1
706	76	49.19443433	56	7	39	85	55	161	13	90	18.33329964	171	8	40	37.16666751	38.66666582	90	100	8	10	32	40	1	1	101	108	92	112	29.9	29.9	9.2	9.2	177	177	3.9	4.2	32.5	88.3	1.4	1.6	145	146	21	23	9	9	20	2	1
707	80	21.75321793	71	10	57	102	56	156	37	73	44	99	10	19	35.59999847	36.90000153	88	100	15	21	16	22	2.3	2.9	103	109	111	234	23	34	7.6	11.5	123	258	4.2	5.3	32.4	60.6	1.1	1.4	137	141	41	50	6.4	14.8	19	1	1
708	80	28.46653995	47	7	55	84	102	154	34	56	52	76	14	32	36.22222222	37.16666667	85	100	8	9	46	48	1.4	1.4	86	95	144	221	31.8	32.1	10.1	10.2	188	198	3.8	5.3	40.2	40	1.1	1.2	140	147	38	42	5.7	6.1	24	2	1
709	84	31.96374506	72	7	80	110	118	166	48	75	74.33329773	105.3330002	12	45	36.38888889	36.4444436	95	99	8	8	52	52	0.7	0.7	85	85	159	159	36.1	36.1	12	12	233	233	5	5.7	41.2	41.2	2.9	2.9	139	139	32	32	8.2	8.2	0	2	1
710	64	31.99273374	26	2	61	72	111	155	18	56	60.66669846	85.66670227	15	23	36.16666582	36.61111196	96	100	15	15	29	29	1.4	1.4	103	103	183	206	35.1	43	11.7	14.3	393	393	4.3	4.6	31.3	31.3	1.2	1.2	142	142	29	29	8.5	8.5	13	1	1
711	57	31.50957859	24	3	77	94	101	138	40	73	63	88.33329773	16	24	36.11111111	37.44444529	93	100	14	17	24	30	1.7	2	101	106	121	219	26	30	8.5	10.3	220	230	3.8	4.3	24.6	24.6	1.4	1.4	141	144	67	77	10.6	11	5	1	1
712	81	19.37503875	55	10	67	77	79	135	20	49	47.33330154	77.66670227	8	18	35.70000076	36.83333503	94	100	11	16	21	26	2.3	2.8	105	115	71	103	23.7	37	7.9	12.4	47	58	2.8	4.8	41.3	96.4	1.5	1.9	141	144	45	56	9.9	13.8	17	2	1
713	73	20.37206124	44	3	35	90	84	137	33	73	42	97	15	31	35.88888804	36.83333503	93	100	13	14	32	33	1.4	1.5	104	105	45	132	37.4	37.5	12.4	13	102	118	3.6	4.7	29.1	23.5	1.8	1.4	145	147	45	51	4.6	5.2	21	2	1
714	81	22.77555576	57	8	78	94	73	113	46	71	56.66669846	79.33329773	12	51	35.05555471	35.72222392	69	100	22	24	20	20	2.2	2.9	100	101	87	164	34.6	35.2	11.4	11.5	142	170	4	4.6	30.5	39.8	1.5	1.7	138	141	83	108	12.4	13.5	11	1	2
715	81	34.83518834	35	3	52	77	100	124	45	81	59	85	15	25	36.44444444	37.11111111	90	100	8	13	36	41	1	1.2	91	99	104	145	33.2	38.3	10.7	12	169	191	3.9	5.4	32.4	33.6	2.8	2.9	139	141	25	29	8	10.6	20	1	1
716	48	29.49832889	27	2	43	75	73	194	44	105	58	126	8	24	35.44444444	36.55555556	95	100	16	16	26	28	1.5	1.9	101	105	98	268	33.6	41	11.3	13.8	181	256	3.1	4	65.5	65.5	1.3	1.3	143	146	23	27	8.5	19.8	0	1	1
717	20	33.2077633	17	2	93	119	86	110	35	68	55	82	7	39	35.55555556	36.22222053	96	99	14	17	23	23	1.3	1.3	96	100	87	87	39	42.9	13.7	14.4	165	227	4.3	4.5	42.4	42.4	5.6	6.3	131	133	22	29	8.3	11.2	13	1	1
718	20	33.2077633	19	4	93	118	68	110	40	85	52	94	14	35	36.16666582	36.55555725	94	100	14	14	27	27	1.2	1.2	102	102	99	99	34.8	40	12.5	13.2	159	163	3.9	3.9	54.4	56.4	2.4	2.6	139	139	25	25	7	7	7	1	1
719	20	33.2077633	11	3	81	111	98	123	44	83	65.33329773	95	3	51	35.50000085	36.70000076	86	98	12	13	25	27	1.2	1.5	100	101	96	112	38.3	44	13.3	14.5	140	140	3.7	3.8	25.9	85.2	1.7	1.7	134	136	23	24	6.7	6.7	7	1	1
720	70	64.04648738	34	3	44	73	86	124	35	63	55	82	7	17	36.16666582	37.61110942	93	100	17	19	22	26	2.6	3.1	98	99	79	170	26.3	30.6	8.6	9.7	211	259	3.8	4.1	24.7	26.1	1.1	1.1	136	138	33	42	6.3	9	2	2	2
721	74	24.5523907	30	4	71	106	103	148	30	77	59	91.66670227	12	21	36.61111196	36.83333503	87	100	16	16	32	32	4.3	4.3	89	89	116	116	36.1	36.1	11.5	11.5	152	152	5	5	33.6	28.2	1.5	1.3	132	132	31	31	7.3	7.3	12	2	1
722	68	26.7592954	18	1	80	115	100	166	39	104	60.66669846	116.6669998	10	24	36.16666582	36.83333503	92	100	16	17	25	27	1	1	99	102	173	186	45.7	48.4	15.2	16.3	204	222	3.5	4.4	26.1	50	1	1	138	140	19	24	8.8	10	13	1	1
723	75	22.42481337	27	2	78	98	77	103	25	67	51	296	12	28	36.0000017	36.72222137	95	100	12	13	29	31	1	1.1	96	98	95	125	37.2	41	12.7	13.7	229	235	4	4.6	28.1	28.2	1.3	1.3	134	136	19	19	4.6	7.3	-1	1	1
724	83	21.40792876	39	5	85	117	71	124	31	79	44.33330154	92.66670227	16	37	36.11111111	37.66666836	97	100	16	17	22	23	3	3.1	98	102	92	107	26.2	30	9.3	9.8	179	198	3.4	4.7	43.9	106.5	3.7	4.9	133	136	56	57	7.2	9.6	9	1	1
725	83	21.70573671	41	6	61	71	109	141	16	95	56	104.3330002	14	26	35.22222307	36.0000017	94	100	14	16	25	26	3.2	3.4	101	102	115	115	31.8	34.7	9.7	10.6	225	247	3.8	4.1	37.8	83.4	2.2	2.6	137	139	55	59	8.3	8.6	10	1	1
726	82	18.75623668	43	4	72	87	66	138	27	85	50.33330154	98	18	45	35.88888804	36.22222053	87	100	12	16	30	34	1.4	1.6	105	107	60	81	32.3	32.9	10.7	10.9	153	174	3.1	3.9	26.5	27.4	1.3	1.3	147	149	23	27	5.9	6.3	14	1	1
727	82	20.9839876	50	6	54	85	86	127	42	61	58.66669846	84	12	20	35.61111026	37.05555386	93	100	11	18	25	26	1.6	1.6	100	103	77	120	23.3	30.4	7.8	10	124	178	3	4	27.5	31.7	1.6	1.6	137	139	36	38	3.7	6.1	-2	1	1
728	66	21.52782083	35	2	68	90	84	115	39	81	54	92	7	23	36.16666582	37.66666836	96	100	13	13	23	23	1.3	1.3	105	105	109	109	31	37.4	10.2	11.2	215	291	4.4	4.4	30.2	30.2	1.1	1.4	137	137	31	31	8.9	10.5	7	1	1
729	74	21.55102041	37	4	86	121	86	113	44	65	56	77	14	24	36.55555556	37.44444444	88	100	10	10	41	41	1.6	1.6	91	91	120	120	24.9	33.9	9	9	122	122	3.8	4	28.4	30.3	1.7	1.7	138	138	76	76	10.1	10.1	24	1	1
730	57	39.04986981	25	3	59	86	130	165	64	95	88.33329773	115.6669998	12	25	35	35.88888804	89	100	15	17	24	25	3.6	4	101	102	61	135	28.2	29	9.3	9.6	299	347	3.9	4.4	27.2	43.7	1.3	1.6	137	139	83	85	8.8	9.8	12	1	1
731	57	38.12743194	21	3	60	77	113	151	56	88	75.66670227	98.33329773	12	24	35.83333333	36.22222053	89	97	11	12	30	31	3.7	3.9	98	99	145	178	32	34	10.5	11.4	209	221	4	4.3	24.9	24.9	1.1	1.3	136	137	82	82	6.8	7.5	4	1	1
732	79	23.8407272	30	2	71	96	100	139	42	95	57	100	18	33	35.27777778	36.66666667	98	100	11	20	21	32	0.7	0.9	102	105	100	474	26	29.9	8.6	10.2	460	549	4	5.2	30.4	55.4	2.8	4.5	138	144	13	17	18.9	21.6	-2	2	2
733	74	34.18406333	32	5	80	88	86	129	36	80	52.66669846	139	15	29	36.0000017	37.70000076	91	100	17	17	20	20	1.3	1.3	103	103	176	176	24.8	30	9.6	10.1	243	243	4.5	4.5	27.2	27.2	1.3	1.3	135	135	33	33	13.4	13.4	-1	1	1
734	58	41.12911452	34	3	56	93	98	133	31	70	55.33330154	93	7	30	36.59999847	37.70000076	50	100	9	10	29	29	1.2	1.2	96	96	141	264	19	34	6.2	11.4	228	228	3.1	5.4	27.1	26.8	1.2	1.2	131	131	15	15	15.4	15.4	-1	2	3
735	49	25.72755521	18	4	74	108	92	186	32	99	47	118	10	22	36.22222053	37.90000153	94	100	10	10	21	23	0.6	0.7	103	114	103	153	22	37	7.2	12.4	112	145	3.8	4.7	29.4	36.3	1.2	1.5	138	141	7	10	10.6	11.5	-1	2	2
736	82	24.57993082	46	7	59	102	85	139	34	63	55	125	4	20	35	37.90000153	94	100	9	12	26	28	0.6	1	104	107	88	232	28.7	37.2	9.9	11.6	90	219	3.3	6	39.5	41.7	1.5	1.8	134	140	16	33	5.6	12.8	-1	2	1
737	64	22.13850887	27	3	72	139	91	139	42	84	58.33330154	98.66670227	23	28	35.72222392	36.27777947	59	100	13	15	28	29	0.5	0.6	102	102	83	100	34.5	36.4	11.1	11.6	288	311	4.6	4.7	22.3	22.3	1.1	1.1	138	141	21	21	8.7	11.8	0	1	1
738	88	23.68060292	55	8	61	93	78	123	34	82	48.66669846	98	15	28	35.22222307	38.05555556	88	100	15	19	17	21	1.7	1.8	105	108	109	267	37	43	13	14.3	268	341	3.1	5	51.2	144.7	1.3	1.5	136	139	31	33	19.6	25.9	0	2	1
739	77	27.06405159	70	12	56	88	64	119	33	68	42	79	16	30	38	38	80	88	12	17	21	25	3.4	3.6	96	98	123	199	28.9	34.4	9.3	10.7	332	409	6.1	6.2	27.7	45.9	1.2	1.2	127	131	55	58	8.8	15.7	21	1	1
740	54	25.62250022	31	2	67	97	110	152	74	119	84	125	16	22	36.38888889	37.44444444	93	99	17	22	17	20	2.9	3.1	103	107	120	124	28.3	34.8	9.9	11.9	239	322	3.6	9	28.3	32.6	1.2	1.3	133	140	86	89	8.7	10.7	11	1	1
741	47	36.87291112	28	4	104	140	80	105	50	78	60	85	16	34	35.83333333	36.16666582	81	100	16	16	33	33	2	2	88	88	83	83	30	34.9	9.7	10	334	334	3.3	4.3	30.3	30.3	1.9	1.9	134	134	79	83	7.1	7.1	8	2	2
742	53	24.57993082	24	2	83	105	72	135	38	72	54	90	10	22	35.50000085	37.27777693	88	99	14	14	33	33	1.4	1.5	93	93	68	99	32.6	36	11.3	12.1	339	369	3.6	3.7	48	64	1.3	1.5	135	136	46	51	8.7	9.2	-1	1	3
743	85	17.31301939	45	5	61	102	58	145	17	83	30.66670036	95	13	28	36.33333418	37.05555386	89	99	13	15	26	26	1	1	96	98	83	123	32	33.1	10.9	10.9	219	224	3.2	4.7	42	42	1.2	1.2	132	134	27	30	9.6	9.8	3	2	3
744	57	27.47562949	20	3	69	85	96	127	53	74	67.66670227	91	16	35	36.4444436	36.94444444	91	100	15	17	25	26	0.7	0.7	99	102	94	135	33	35.9	11	11.7	164	183	3.4	3.6	27.6	78.9	1.5	1.6	138	139	11	16	7.1	8	11	2	1
745	57	25.20610967	35	4	81	102	85	104	38	60	53.66669846	74.66670227	16	39	37.27777693	38.9999983	92	100	19	19	24	24	1.4	1.4	86	86	101	101	35.8	35.8	11.6	11.6	164	164	5	5	79.7	79.7	1.6	1.6	124	124	41	41	20.6	20.6	11	2	1
746	57	26.24197719	18	1	71	81	87	124	46	70	61.66669846	85	11	21	35.83333333	36.66666667	95	100	19	19	26	26	0.9	0.9	90	90	121	121	37.6	40	12.6	13.4	242	242	3.3	3.7	47.2	47.2	1.2	1.2	131	131	24	24	13.6	13.6	9	2	1
747	57	25.20610967	27	4	80	84	105	120	51	87	70.33329773	97.33329773	14	52	35.61111026	36.38888889	91	100	23	38	7	18	1.4	1.9	94	99	94	162	36.7	41.1	11.5	12.1	170	199	4.7	5.9	40.5	43.7	4.7	13.8	133	135	31	33	9.5	10	21	2	1
748	69	16.18427491	44	5	84	116	85	117	37	56	51	78	10	29	37.44444529	39.88889058	95	100	14	21	19	21	1.4	1.6	105	108	135	313	26.6	35.1	9.1	11.4	216	367	3.7	5.1	115.9	150	1.6	1.6	138	141	29	31	9.6	13.8	0	2	1
749	83	25.96952909	76	11	29	73	38	161	20	73	26	93.33329773	8	32	36.16666582	36.83333503	73	100	12	23	22	34	1.8	2	96	98	149	263	32.6	34.8	10.4	11.3	615	648	4.4	5.7	30.7	31.6	1.8	1.9	137	138	43	51	18.4	21.7	12	2	1
750	75	27.34725066	55	8	74	115	69	168	38	75	47	106	12	22	35.5	37.09999847	90	100	11	18	20	25	1.3	2.1	99	112	85	159	16	33.2	5.3	11.5	74	174	4.3	8.5	47.8	113.1	1.1	1.7	130	138	18	47	15.4	36	5	1	1
751	26	23.09188292	15	4	84	104	134	198	66	115	80	135	17	34	37	37.44444444	95	100	24	29	22	24	8.6	10.8	90	94	164	348	36.4	39.8	11.8	12.7	207	240	4.9	9.4	29.4	29.5	1	1	132	137	31	45	8.8	11	14	1	2
752	26	22.47120876	9	4	84	98	142	182	86	113	97	128	11	26	36.16666667	36.77777778	95	100	13	13	30	32	7	7.3	94	95	237	496	29.1	29.1	9.7	9.7	204	204	4.7	6.3	23.5	23.5	1	1	133	133	18	20	3.9	3.9	12	1	2
753	26	25.56495392	17	4	85	121	141	182	74	113	91	130	10	26	36.5	38.22222222	89	100	12	14	30	30	6.4	7.3	99	101	91	214	23.7	27.1	7.4	8.4	275	282	4.6	5.5	23.7	26	0.9	1	137	138	23	27	8.1	9.3	19	1	2
754	26	24.04086441	18	4	71	99	134	179	82	106	94	122	14	32	36.83333333	37.27777778	98	100	16	21	24	27	6.4	8.6	90	99	197	678	22.8	29.6	8.1	9.7	199	261	3.8	4.2	31.3	31.3	1.1	1.1	131	138	30	41	6.4	11.8	14	1	2
755	59	30.85287398	37	2	48	85	88	169	46	98	40	114	10	30	35.83333333	36.11111111	94	100	12	12	28	28	1.3	1.3	95	99	120	296	24.3	25.9	7.7	8	272	274	3.8	4.4	52.6	53.7	3.6	4.3	131	135	32	35	6.9	8	1	1	1
756	59	30.00371231	31	5	67	89	88	129	31	62	44	73	12	22	36.11111111	37.22222222	95	100	10	13	30	33	1.1	1.3	98	100	63	150	24.3	27.1	7.8	8.5	222	265	3.5	4.2	45.7	49.6	3.3	4.5	137	139	26	29	10.5	13.4	1	1	1
757	71	23.55981443	62	4	102	117	94	121	65	86	72	92	16	35	35.16666836	37.66666836	91	100	20	30	13	20	1.5	1.6	103	104	75	108	42.7	49.1	13.7	15.7	111	118	4.7	6.2	42.2	102.6	1.9	2.2	138	140	53	60	8	9.4	15	1	2
758	65	55.35725357	21	3	70	85	118	170	48	92	66	111	14	22	35.88888804	37.55555471	89	100	9	13	34	39	0.7	0.8	97	98	171	179	37.8	38.4	11.9	11.9	286	291	3.8	5	30.7	30.7	1.1	1.1	140	141	13	20	10.3	13.3	3	2	1
759	64	27.67313608	31	6	63	101	75	159	32	96	55	114	10	20	35.88888804	37.61110942	98	100	12	14	26	26	1.3	1.4	104	104	104	150	38	44	13	14.3	93	98	3.7	4.4	27.5	28.4	2.3	2.6	138	140	19	22	5.4	6.1	7	1	2
760	47	70.76347243	42	2	89	135	56	141	42	112	45	117	15	34	35	36.66666667	91	100	14	19	16	23	1.2	1.2	106	107	122	165	41	45.9	13.8	15.7	196	230	4.4	5	26.6	27.3	1.6	1.7	136	139	18	22	9.2	10.6	0	1	1
761	60	29.73475335	24	2	79	108	87	150	43	82	60.33330154	99.66670227	16	29	35.33333249	36.55555725	95	98	15	15	26	26	1.3	1.3	101	101	146	146	38	42	12.5	14.1	364	364	4.1	4.5	28.2	28.2	1.5	1.5	137	137	28	28	15.5	15.5	6	1	1
762	47	17.33874435	39	4	95	103	99	113	43	57	64.33329773	75.66670227	22	32	36.55555725	36.88888974	92	99	10	14	35	38	0.5	0.6	89	93	99	116	42.9	46.8	13.9	15	238	253	3.8	4.3	30.1	30.9	1.2	1.2	135	137	11	15	11	12.2	11	2	1
763	51	17.74197097	36	4	71	91	121	151	58	86	82	107.3330002	7	25	36.66666667	37.16666751	95	100	17	18	24	26	5.4	5.9	92	92	135	137	31.4	37.8	9.5	11	185	279	4.3	4.7	31.1	28.8	1.8	1.8	129	131	30	40	5.5	6.6	16	2	2
764	69	34.24952065	38	4	75	106	96	152	32	72	54	82	18.5	41	36.38888889	37.83333249	87	100	17	21	18	22	2.9	3.5	102	103	56	74	17.6	22.3	5.4	6.3	464	550	4.5	5.3	26.5	28.7	1.2	1.3	136	138	37	45	10.7	13.9	12	1	1
765	69	35.94784399	38	7	80	120	108	148	29	72	53	82	13	32	36.11111111	36.66666667	87	100	21	23	19	21	5.3	5.5	99	103	147	301	18.7	21.9	5.6	6.5	372	381	3.4	4.1	30.1	30.6	1.4	1.4	138	139	97	99	8.9	10.6	14	1	1
766	63	45.20842375	49	10	72	97	72	110	43	61	56	82	3	30	34.29999924	37.20000076	84	100	16	16	19	27	1.6	1.9	104	109	97	296	23	39	7.8	13	113	208	2.8	4.9	37.2	43.6	1.7	1.8	132	140	37	40	15.2	25.5	9	1	1
767	78	35.53207798	34	4	89	91	92	161	49	82	60	91	10	22	35.70000076	37.59999847	94	100	10	10	26	26	1.7	1.7	110	110	116	228	23.4	32	8.1	10.5	283	335	4	5	35.7	35.7	1.4	1.4	137	141	24	24	18.8	19.9	0	1	1
768	67	36.2825562	35	7	48	78	125	184	54	87	88.33329773	120	14	21	35.16666836	37.55555471	98	100	14	14	33	34	1.3	1.5	99	99	125	133	46.4	58.2	15.3	17.6	108	169	3.8	4.2	27.6	150	1.5	2.9	142	143	30	30	5.4	7.5	6	1	2
769	81	21.52782083	39	1	75	138	103	147	40	72	64.33329773	95.33329773	18	24	36.27777947	36.66666667	93	99	12	17	28	34	0.7	0.7	102	104	106	107	30.4	32.2	10	10.2	335	343	3.3	3.7	30.3	35.6	1.5	2	145	145	7	9	14	14.9	14	2	1
770	84	26.20972984	91	10	37	58	72	116	21	44	42.66669846	58.33330154	12	25	35	36.5	90	95	20	27	10	16	3.2	3.3	105	105	123	132	25.3	35.8	8.3	11.1	100	185	5.3	7.2	26.3	26.3	1.2	1.2	135	136	60	60	7.7	19.2	12	2	1
771	86	27.96842306	30	1	57	80	91	120	22	56	45.66669846	76	14	25	35.88888804	37.05555386	95	100	11	16	21	25	1	1.1	80	88	54	88	25.3	27.9	9	9.9	583	633	3.9	4.6	28.5	24.9	1.1	1.1	112	122	14	16	8.9	9	5	1	1
772	81	26.31178102	40	1	39	61	92	141	42	105	57	108	12	23	35.72222222	38.77777778	93	100	10	13	29	30	0.8	1	89	92	91	110	29.9	32.4	10.7	11.4	362	392	3.9	4.2	40.1	40.7	2.8	3.1	127	128	19	23	7.7	8.6	7	1	1
773	87	26.04738937	46	4	78	137	76	113	37	65	50	79.33329773	17	30	35.55555556	37.66666836	89	98	22	28	20	23	2.2	2.5	97	100	144	229	35.7	41.8	11.3	13.1	244	250	4.8	5.1	60	69.2	3.2	3.2	136	141	48	61	10.1	15.1	3	2	1
774	86	38.70975484	43	7	82	101	85	133	26	91	49.66669846	105	16	26	36.99999915	37.44444529	89	100	15	21	23	24	2.5	4.5	103	108	131	203	37.5	39.1	12.4	12.8	201	219	4.3	6	22.7	22.7	1.1	1.1	142	142	42	51	14.7	17.5	8	2	1
775	87	21.82657427	38	6	74	98	76	148	43	72	53	99	7	23	35.59999847	37.90000153	95	100	12	12	27	27	0.7	0.7	103	103	137	238	22	38	7.4	12.8	103	142	3.6	5.8	33	46.7	1.3	2.1	135	138	24	24	9.7	9.7	2	1	1
776	86	29.89507932	31	3	64	89	97	118	34	70	57	79	16	38	36.33333418	36.77777608	94	100	11	13	29	31	0.8	0.9	103	104	118	132	30.3	35	11.6	11.8	118	133	3.9	4.2	25.3	25.3	1.1	1.1	141	142	21	21	7.6	9.3	0	2	1
777	55	65.82887362	27	1	73	91	90	115	46	87	64	100	13	21	35.55555556	36.88888974	89	98	10	10	44	44	1.1	1.1	85	85	250	250	52.2	52.2	16.4	16.4	343	343	4	5.2	23.2	23.2	1.1	1.1	135	135	45	45	5.4	5.4	1	2	2
778	55	60.84722913	26	3	69	85	88	110	46	66	58	76	11	21	35.61111026	36.0000017	89	100	11	15	28	30	2.3	3	96	97	82	112	31.4	34	9.9	10.5	210	221	4.5	4.9	36	38.1	1.4	1.4	132	135	73	79	3.3	3.8	16	2	2
779	55	60.84722913	24	3	70	93	74	107	31	63	49	69	12	19	36.16666582	36.61111196	94	100	10	10	30	30	1.6	1.6	101	101	147	147	33.9	33.9	10.8	10.8	217	217	4	4.1	35.9	35.1	1.7	1.5	137	137	46	46	3.9	3.9	16	2	2
780	78	20.93663912	38	6	78	94	85	140	43	102	56	111	13	21	35.5	36.27777778	77	99	17	21	23	27	2.9	3.2	90	97	129	141	32.5	33.2	10.7	10.9	141	184	4	6.1	30.9	30.9	1.3	1.3	131	137	73	74	10.9	11.6	18	1	1
781	72	29.51801182	28	2	56	85	84	144	34	96	50.66669846	102	12	23	36.22222053	36.99999915	92	100	14	16	23	28	1.1	1.3	103	105	90	134	36	40.1	12	13.8	191	202	4	4.2	26.3	26.3	1.2	1.3	138	142	19	22	8.4	8.8	14	1	1
782	45	32.97959184	21	4	64	89	107	141	54	87	63	92	5	44	34.5	36.5	90	100	14	17	25	27	3.1	3.6	99	100	91	165	20	26	6.6	8	306	341	3.5	3.9	32	32	1.9	1.9	136	137	73	76	6.6	7.3	28	1	3
783	45	32.23068828	23	2	75	120	108	152	53	109	73	117	20	34	36.88888889	39.27777778	91	98	16	19	25	27	2.5	2.9	96	99	134	194	32.7	33.7	9.9	10.1	302	344	3.7	4.2	33.4	33.4	2	2	135	139	57	58	12.6	13.3	22	1	3
784	26	24.86082049	17	1	60	78	89	115	42	82	60.33330154	88.33329773	11	27	36.83333503	36.99999915	99	100	12	15	20	27	0.7	0.9	105	107	89	107	33.3	34	11.2	11.4	314	368	3.6	4.5	24.1	24.1	1	1	138	139	15	16	5.5	6.2	5	2	2
785	39	91.17665294	35	4	58	93	136	187	70	114	88	125	12	43	36.5	37.38888889	86	100	11	15	32	39	0.7	0.8	91	96	89	140	26.8	27.3	8.7	9.1	360	373	4.7	6.3	28.3	28.3	1.4	1.4	132	137	8	12	15.7	22	9	2	2
786	81	30.82510868	39	3	90	103	94	150	24	82	48.66669846	97.33329773	20	28	36.11111111	37.05555386	94	98	18	18	22	22	3.1	3.1	107	107	147	147	33.6	39.8	11.2	11.2	319	319	4.3	4.3	31.2	34.3	1.2	0.9	143	143	76	76	10.7	10.7	0	2	1
787	61	23.4796638	25	1	64	86	85	115	48	79	64.33329773	89	12	21	35.61111026	37.77777778	86	100	14	20	22	27	0.9	1	100	102	103	161	27	34.1	9.2	10.7	269	328	3.7	4.8	30.2	82	2.5	3.7	137	139	14	17	5	6.3	8	1	1
788	78	23.91980093	37	3	47	58	101	130	39	92	59.66669846	100.6669998	12	30	36.4999983	37.66666836	94	100	7	10	39	40	0.6	0.6	100	103	100	184	29.8	32.8	9.8	11.1	181	192	4.5	4.9	33.5	33.5	1	1	144	145	30	31	6.4	10.7	5	1	2
789	55	27.96842306	30	5	73	103	79	119	38	76	51.66669846	91	11	22	36.5	38.44444275	93	100	15	16	30	31	1.5	1.8	96	98	100	174	27.8	31.2	9.3	9.9	263	311	3.1	4.2	63.9	150	1.9	2.7	138	140	72	73	15.9	16.8	3	1	1
790	77	19.91689546	29	1	54	76	90	158	22	96	44.66669846	111.3330002	18	30	36.0555564	37.5	91	100	14	18	22	25	0.8	0.9	103	105	90	142	29.2	36.2	9.2	11.8	235	281	3.8	3.9	31.4	31.4	1.1	1.1	138	141	20	23	7.5	14.7	3	2	1
791	58	52.72119388	26	2	63	80	116	191	30	164	54	193	13	23	35.66666667	36.5	87	100	13	16	25	30	1.2	1.5	96	98	114	289	33.1	35.1	9.8	10.2	326	343	3.9	4.8	40.8	40.8	6.7	9.5	135	136	20	29	8.9	10.8	14	2	1
792	80	22.14290143	38	2	96	119	90	131	47	74	60	89	11	36	35.66666497	37.66666836	79	100	15	18	17	23	1	1.1	100	103	118	158	32	34.8	10.6	11.9	305	367	4.2	4.8	34.5	62.9	1.3	1.3	133	134	32	36	8.7	12	0	1	1
793	74	33.53293831	39	9	54	96	79	124	34	98	28	104	11	24	35.55555556	36.72222222	88	100	8	22	20	31	1.8	2.2	96	100	90	158	29.2	29.2	9.1	9.1	131	131	4.4	5.3	36.8	36.9	1.6	1.6	133	135	12	14	12.1	12.1	17	1	2
794	74	32.23068828	40	12	65	78	91	131	40	94	54	102	13	24	36.16666667	37.44444444	33	99	13	16	25	27	3.8	3.9	95	98	158	200	30.2	30.6	9.3	10.1	88	156	4.4	6	33	33.8	1.5	1.5	130	133	38	48	8.8	12.6	17	1	2
795	74	29.30062571	45	6	60	108	84	141	38	80	56	92	14	36	36.55555725	36.88888974	92	100	16	20	29	31	2.4	2.6	101	106	79	99	28.3	34.1	8.8	10.5	129	151	3.6	4	29.4	31.5	1.6	1.7	147	149	81	87	5.6	6.6	14	1	2
796	83	24.17024215	64	11	42	89	83	124	36	60	49	75	12	22	34.44444444	37.61111111	99	100	18	22	18	23	5.3	5.5	99	102	41	101	32.5	35.5	10.4	11.3	266	311	4.1	9.5	48.9	50	7.9	8.6	130	139	108	109	7.7	9.2	11	1	1
797	72	26.44321892	32	3	70	71	94	118	46	69	62	84	11	20	35.27777778	36.77777608	95	98	16	17	29	30	2.9	2.9	86	91	79	201	28.1	29.7	9.5	9.7	163	188	3.9	4.1	35.5	35.6	2.2	2.2	128	133	69	72	6.7	7.2	5	1	1
798	63	20.28240971	23	2	88	106	93	120	51	76	67.33329773	90.66670227	4	27	35.77777863	36.72222137	90	99	13	17	22	26	0.8	0.8	102	103	114	236	41.9	42	14.4	14.8	231	243	3.3	4.2	27.3	27.9	1.2	1.3	137	139	19	25	10.9	13.5	3	1	1
799	81	28.82791233	46	4	64	90	73	136	20	70	39.66669846	94	11	21	36.22222053	38.44444275	97	100	13	17	24	24	0.9	1	103	109	355	358	33	36.8	11.7	12.6	180	207	3.8	3.9	150	150	1.6	1.6	140	142	26	28	8.1	10.4	7	2	1
800	77	24.19655895	43	5	81	112	108	143	33	68	67	102	9	29	36.77777608	37.77777778	80	100	16	23	17	21	1.5	1.6	92	100	130	856	32	36	10.7	11.9	171	208	2.4	4.2	40.9	40.9	1.4	1.4	128	133	30	34	17.9	26.7	3	2	1
801	77	25.9757177	35	2	60	88	89	130	23	55	48.33330154	80	14	22	36.16666582	36.77777608	94	100	13	17	26	30	1.2	1.3	100	104	107	220	29.8	35.3	9.9	11.9	154	209	3.8	4.1	86.4	94.5	1.3	1.3	139	143	39	40	6	8.6	0	2	1
802	82	29.28955215	47	7	70	79	82	130	41	64	8	148	14	32	35.55555556	37.11111281	97	100	13	14	22	22	2	2	102	103	151	166	33.4	33.9	10.8	10.8	269	269	5.3	5.4	84.1	103.2	2.5	2.5	133	133	53	54	9.1	9.1	2	1	1
803	62	22.77555576	39	4	72	83	104	136	61	78	72	90	18	35	35.72222222	37.16666667	93	100	13	16	18	20	1.1	1.2	111	112	130	224	26	31.5	8.4	9.9	352	484	4.3	7.9	27.3	99.8	1.2	1.4	136	142	30	32	11.1	15	35	1	2
804	84	27.3990447	30	2	82	99	110	131	58	85	79.33329773	98.66670227	15	27	35.77777863	36.77777608	92	100	15	18	29	30	2.8	2.9	97	99	125	142	29	31.5	9.1	9.7	258	261	4.2	4.9	28.1	28.4	1.6	1.7	137	142	79	81	6.2	6.8	19	1	1
805	46	30.44044969	29	3	75	108	90	128	37	55	55.33330154	78.66670227	11	21	36.4999983	37.22222222	96	100	6	6	28	28	1.8	1.8	88	88	34	34	28.1	28.1	9.1	9.1	396	396	4.7	4.7	37.1	26	1.6	1.7	117	117	62	62	7.3	7.3	11	1	1
806	41	28.78577186	34	6	71	90	120	194	60	109	76	123	11	29	35.94444275	36.99999915	90	100	20	28	19	27	9.4	16.6	92	97	58	204	35.3	35.4	11.6	11.7	132	189	4.4	5.9	29.2	29.2	1.1	1.1	133	138	38	89	5.7	9.3	2	1	3
807	72	26.75069821	36	3	93	144	88	140	42	77	57.33330154	94	20	35	35.55555556	36.94444444	98	100	11	11	28	28	1.5	1.5	99	99	122	122	31.9	39	11.1	12.9	158	158	3.4	4.1	32	32	1.5	1.5	135	135	30	30	9.7	9.7	6	1	3
808	74	29.41842618	39	8	66	112	65	125	35	58	46	81	6	34	35.29999924	37	93	100	13	16	23	23	0.7	0.7	107	107	104	187	32	41	10.5	13.5	101	131	3.6	4.9	40.3	40.3	1.5	1.9	134	140	13	13	11.9	11.9	4	1	1
809	76	31.57956326	64	7	77	99	51	147	38	68	55	95	7	28	35.40000153	37.20000076	87	100	13	13	30	30	1.8	1.8	105	108	66	190	25	37	8.4	12.4	172	241	3.5	5.3	28.9	33.3	1.2	1.8	139	143	49	49	12.3	15.4	-1	1	3
810	65	39.49732417	29	3	53	68	108	182	41	110	63.33330154	135	13	29	36.88888889	36.77777608	87	100	17	17	23	23	1.6	1.6	99	99	139	139	38.9	39	12.5	13	274	274	5	5	56.1	150	1.3	1.7	134	134	38	38	11.1	11.1	6	1	2
811	38	28.10576609	11	1	95	115	92	126	44	83	60.66669846	95	15	25	36.11111111	36.77777608	91	98	13	16	32	35	0.8	1.1	99	100	108	129	46	53	15.2	17.5	253	253	3.8	4.3	29.7	46.1	1.2	1.9	141	144	11	12	8.7	8.7	6	1	3
812	73	28.82753029	45	8	53	138	104	200	23	57	48	104	13	30	35.72222222	37.61111111	88	100	13	15	21	27	1.7	2	100	107	102	209	23.7	31.4	8.6	11	139	200	3.6	4.7	24.8	62	1.1	1.1	137	139	32	36	3.3	8.8	19	2	1
813	85	37.46097815	44	4	59	74	109	166	52	108	32	114	11	23	35.66666667	36.83333333	93	99	18	19	18	20	3	3.2	108	111	102	145	27.8	28.7	8.6	9.3	161	185	4.2	4.6	36.2	36.2	1.2	1.2	142	144	99	104	4.4	5.2	12	2	1
814	58	17.76603899	46	8	65	88	86	123	52	75	65.33329773	85	14	38	36.27777947	36.66666667	79	100	16	19	24	26	6.1	8.8	102	102	24	108	31.8	36.9	9.7	11.3	70	82	5	7.2	36.1	54.4	1.2	1.6	138	139	47	82	1.5	2.4	6	1	1
815	58	20.78291354	46	6	63	102	84	134	42	71	57	92	10	20	36.0555564	37.44444529	91	100	18	18	24	24	5.2	7.3	102	105	50	139	40.8	43.9	12.1	13.5	143	150	5.3	6.7	58.3	58.3	6.4	6.4	136	141	25	41	6.2	7.9	17	1	1
816	84	26.13573964	39	2	60	118	1	155	58	85	68	102	17	37	35.61111026	36.4444436	87	99	16	16	27	27	1.3	1.3	104	104	149	149	39.8	39.8	13	13	152	152	4.3	4.3	71.5	79.3	1.8	1.8	143	143	23	23	10.3	10.3	13	1	2
817	83	37.71816543	56	5	94	135	83	122	21	77	51	86.66670227	11	34	37.27777693	38.33333333	88	99	18	18	21	21	2.5	2.6	101	103	130	145	27.1	30	8.9	10	105	105	4.6	4.9	84.6	125.1	2.3	2.5	135	137	82	89	29.9	29.9	15	1	3
818	79	21.94828608	36	5	70	73	77	105	30	58	45.66669846	73.66670227	13	20	36.33333418	36.99999915	95	99	16	18	24	26	2.5	2.6	92	98	89	118	34.8	34.8	10.6	10.6	84	84	4.5	5.2	29.2	29.2	1.4	1.4	129	135	65	68	3.2	3.2	-1	1	1
819	79	18.54251755	39	3	80	82	81	114	31	61	45	74	15	24	36.38888889	36.94444444	98	100	14	15	32	33	3	3.2	93	96	129	167	29.7	33.8	10	11.2	151	161	3.5	4.3	31.6	98.8	1.8	2	136	139	83	88	4.7	4.8	18	1	1
820	77	30.81662968	30	3	83	109	85	133	48	73	62	97	9	24	35.79999924	37.5	97	100	10	10	22	25	0.8	1	107	111	96	170	26.9	45	8.9	15	214	267	3.4	7.4	25.8	37.7	1.4	1.8	136	138	15	15	12.1	12.1	0	1	1
821	47	69.25207756	35	5	78	97	54	160	17	94	26	109	2	34	36.11111111	37.11111111	88	100	14	17	24	33	0.9	1	89	94	109	269	35.5	38	11.9	12.5	114	205	4	5.8	23.3	23.7	1.1	1.1	129	133	30	34	12.4	12.6	10	2	1
822	47	49.4855012	21	6	67	106	102	187	49	96	64	118	18	26	35.83333333	37.55555556	92	99	11	11	32	33	1	1.4	96	99	124	168	38.4	38.4	12.2	12.2	131	131	4.3	4.6	23.8	23.8	1	1	130	139	59	67	7.2	7.2	23	2	1
823	47	48.50881367	28	4	70	117	94	183	41	84	54	109	16	24	36.16666667	37.11111111	95	100	15	15	30	30	1.3	1.3	95	95	320	320	32.2	32.2	10.8	10.8	215	215	4.4	4.4	23.6	23.6	1.1	1.1	136	136	38	38	10	10	10	2	1
824	71	23.91980093	45	3	79	124	88	127	38	72	9	92	11	68	35.22222307	37.5	97	100	13	14	20	24	1.1	1.2	104	110	114	186	17.2	29.3	6.8	9.8	159	186	3.8	5	30.6	33.3	1.3	1.4	137	140	47	51	10.4	13.4	0	1	1
825	50	31.31638916	22	2	84	106	110	145	50	78	68	92	10	28	35.61111111	36.38888889	94	100	13	15	28	30	1.7	1.8	95	98	111	118	27.3	27.6	9	9.4	181	186	3.5	9.8	28.8	29.7	1.9	2.1	130	137	34	35	4.3	5.2	16	1	1
826	50	29.98358793	58	13	61	88	78	127	40	60	52	78	9	20	36.29999924	38.83333333	97	100	8	10	23	26	1.6	2.5	97	107	105	198	21.5	34	7.2	11.4	111	164	3.4	7	30.4	45.1	1.3	1.8	130	137	27	31	10.6	11.1	18	1	1
827	50	26.88780888	21	3	69	95	105	134	42	66	58	78	11	33	35.66666667	36.55555556	94	100	12	13	33	34	2.7	3	92	94	99	164	25.5	26.5	8.8	8.8	183	183	3.6	4.1	31.2	31.2	1.8	1.8	134	136	62	68	5.7	5.7	23	1	1
828	53	35.19294148	41	7	74	99	20	133	11	76	15	91	3	36	36.40000153	38	95	100	11	11	22	22	0.8	0.8	112	112	67	212	19	29	6.3	9.6	68	88	3.8	5	30.8	30.8	2	2	135	140	14	14	7.3	13.5	4	2	2
829	65	21.6450137	18	3	70	71	102	129	49	68	69	89	13	33	35.61111026	36.4444436	97	100	9	11	32	32	1	1.5	95	100	82	258	26.6	27.7	8.3	8.4	522	580	4.3	4.5	32.8	32.8	2	2	133	137	20	20	6.8	7.7	-1	1	3
830	65	21.6450137	31	3	67	95	98	202	37	93	57	127	9	25	35.83333333	36.88888974	98	100	11	11	32	33	0.6	0.7	98	100	123	317	24	29.6	8	9.8	436	449	3.7	4.6	34.4	45.8	1.9	2.2	136	140	25	26	8.2	10.4	-1	1	3
831	38	18.64561537	32	1	100	138	68	102	28	51	43.33330154	66.66670227	19	37	37.33333164	38.77777947	93	100	11	14	37	40	0.4	0.6	88	92	114	148	26.9	35.7	9.1	11.4	455	467	3.5	7.8	26.6	26.6	1.1	1.1	133	136	30	43	11	15.6	19	2	1
832	38	18.64561537	29	1	98	127	65	94	27	56	39.66669846	66	19	37	37.33333164	37.5	97	100	10	10	41	41	0.3	0.3	87	87	99	99	28.4	28.4	9.3	9.3	385	385	3	3	26.2	33.5	3.4	3.1	135	135	18	18	10.3	10.3	13	2	1
833	38	19.68148289	29	1	92	109	63	88	25	52	37.66669846	64	21	37	36.11111111	37.05555386	85	98	6	18	45	53	0.5	0.6	72	74	99	128	41.9	43.7	13.5	14.1	380	405	4.4	4.9	24.5	30.1	1.3	1.7	129	130	24	28	16.8	17.4	18	2	1
834	79	29.82549111	47	4	91	133	83	115	15	51	39.33330154	262	15	36	35.55555556	37.29999924	91	100	19	19	23	24	1.8	1.9	99	101	140	173	27.9	32	9.2	10.2	141	141	3.8	4.4	36.7	36.7	2.7	2.7	138	139	47	49	7.8	7.8	4	1	1
835	73	21.37101048	50	3	89	121	67	114	35	74	42	97	18	30	35.55555556	35.66666667	83	100	7	11	42	47	0.7	0.8	85	87	97	169	42.4	46.1	14.1	14.8	169	190	4.8	5.7	32.9	35	3.5	3.8	133	135	32	39	5.5	11.5	26	2	1
836	79	31.35357879	41	4	84	110	81	130	55	86	43	97	18	33	35.05555556	35.5	91	98	20	26	14	22	0.8	1.8	79	82	97	128	41.4	42.2	14.4	15.5	158	183	3.8	4.3	27.8	75.3	1.3	1.6	115	119	12	26	7.2	10	11	1	1
837	61	31.63271633	53	9	76	112	54	150	26	70	34	85	19	33	37.20000076	38.83333418	68	100	17	21	27	29	1.8	1.9	88	90	198	281	23	29	7.8	8.9	267	287	3.6	4.2	35.4	36.9	1.2	1.3	132	132	48	51	11.77	16.1	0	2	1
838	42	53.40211511	34	7	85	129	96	117	21	56	1	73.66670227	10	29	37.27777693	37.66666836	83	100	12	20	30	33	0.8	1.1	88	92	101	130	28	40	9.7	13.4	101	108	2.9	3.8	34.7	150	1.3	2.1	134	136	5	9	7.2	8.1	19	1	1
839	44	33.0332591	46	10	80	91	133	181	67	114	89	135	11	26	35.44444614	37.16666751	87	100	16	19	23	25	8.6	9.9	101	101	87	126	23.6	25.6	8.3	8.7	159	171	3.7	3.8	28.5	29.4	1.7	1.4	138	139	62	67	6.7	8.4	3	1	2
840	60	23.79037016	37	4	82	118	59	127	39	80	44	90	10	19	36.11111111	37.16666751	93	100	15	18	28	29	1.5	1.7	92	93	131	217	38.7	41.7	12.6	13.3	287	320	4	6.6	52.8	86.3	1.1	1.2	132	134	23	25	19.5	21.1	4	2	1
841	60	24.19359677	52	11	110	129	81	129	25	93	40	265	15	40	35.11110942	36.55555725	72	100	23	30	13	18	1.1	1.5	96	102	107	124	26	33.7	8.5	11.1	184	245	3.6	5.2	28.6	38.6	1.9	2.3	134	139	35	41	12.5	19.2	18	2	1
842	89	23.8407272	43	5	61	79	96	128	39	63	54	72	18	25	35.61111026	36.99999915	94	100	16	17	19	22	3.9	4.5	107	108	104	135	26.8	31.7	9.7	10.8	126	137	4.7	5.1	59.2	150	1.1	1.1	138	141	62	68	6.6	10	14	1	1
843	62	34.43768046	26	7	76	94	83	123	49	78	59	94	14	34	35.79999924	38.5	92	100	12	15	24	27	1.5	1.7	98	105	96	155	25	32.4	8.3	10.6	170	290	3.6	5.9	28.7	89.1	1.3	1.5	133	137	23	24	6.5	16.5	6	1	3
844	69	25.06831311	41	6	80	108	104	133	45	88	65	102	8	24	36.4444436	37.66666836	97	100	17	18	21	23	4.5	4.6	108	109	141	181	36.8	37.7	10.9	11.3	140	150	4.7	4.9	36	36.6	1.8	1.8	143	143	40	44	12.4	12.6	8	1	1
845	73	24.97227217	34	5	61	100	107	205	34	121	53	132	13	39	35.94444275	37.11111281	56	100	14	20	25	30	5.3	8.4	98	100	171	195	41.2	42.7	12.5	12.9	350	398	4.1	7.3	33.2	94.2	1.6	1.8	138	140	41	83	13.3	16.1	14	2	2
846	73	24.11115933	43	5	75	93	89	137	41	67	56	77	10	25	36.33333418	36.88888974	97	100	18	19	23	23	6	7.3	99	101	88	153	35.4	41.5	11	12.8	230	230	3	3.8	44.8	47.1	6.2	6.9	138	138	40	49	7.3	9.8	14	2	2
847	73	21.09726442	30	6	72	113	128	174	44	92	66	109	17	24	36.5	36.72222222	98	100	15	17	24	28	5.1	5.8	98	105	90	189	31.7	36.8	10	11.6	139	199	4.8	5.1	22.8	31.2	1.3	1.3	137	143	37	41	7.2	16.8	12	2	2
848	73	23.68060292	46	5	78	93	97	186	37	91	55	115	16	27	35.55555556	37.16666751	96	100	19	19	23	23	6.1	6.4	102	103	192	192	43.3	51.2	12.5	16.4	340	345	4.6	5.7	31.5	31.5	2.9	2.9	140	142	49	52	8.9	15.3	16	2	2
849	73	22.81949008	37	5	65	88	83	175	35	106	59	114	11	24	35.27777778	36.33333333	96	100	17	21	23	27	7	7.1	100	101	109	176	33.1	37.1	9.9	10.9	258	294	4.9	5	31	33.7	3.1	3.5	136	140	56	62	10.8	14.2	17	2	2
850	73	22.38893367	43	9	63	89	109	166	44	75	61	96	6	35	35.33333333	36.38888889	95	100	14	14	31	31	5.7	5.7	99	99	193	193	31.5	31.5	9.7	9.7	261	261	3.9	3.9	31.5	31.5	3.2	3.2	140	140	46	46	16.5	16.5	17	2	2
851	73	24.97227217	46	5	73	103	90	150	35	70	50	91	11	26	36.33333418	37.44444529	99	100	12	18	25	31	4.9	6.8	100	101	105	119	34	39.5	10.5	12.4	289	366	4	5	39.6	76.3	3.4	4.4	139	142	27	35	9.3	18.8	7	2	2
852	73	21.95837725	36	5	63	86	100	167	25	110	51	114	15	41	35.83333333	37.22222222	98	100	17	19	24	30	5.3	6.9	96	100	126	159	30	36.5	9.7	11.2	236	295	4.6	5.2	22.8	22.8	1.3	1.3	134	140	48	65	13.1	16.1	11	2	2
853	73	22.38893367	45	5	61	85	70	195	32	77	49	106	13	28	35.55555556	37	92	100	17	19	24	28	6.8	7.2	97	99	78	168	30.7	34.9	10	10.7	258	276	3.8	3.9	33.2	35.8	2.8	3.5	138	138	44	52	8.6	11.4	15	2	2
854	53	47.07077407	13	0	72	86	107	159	62	87	76	102	12	25	35.66666667	37.16666667	86	100	9	13	27	32	0.8	0.9	103	103	94	95	25.3	27.3	7.8	8.4	441	503	3.9	4	25.5	25.9	2.2	2.3	139	140	8	10	6.3	6.9	5	2	2
855	80	21.22882332	31	3	77	101	78	123	39	58	55	81	11	20	35.29999924	38.09999847	96	100	9	9	24	25	0.6	0.7	104	116	90	158	23	38	7.8	12.6	105	157	3.4	4.6	32.6	44.5	1.3	1.5	137	139	9	11	7	10.6	2	1	1
856	63	31.8877551	50	10	76	91	97	140	35	77	52	96	13	22	34.5	36.5	94	100	19	24	20	22	3.3	4.6	92	95	147	282	24	33.5	8	10	106	212	4.5	5.7	28.2	61.5	2	2.6	129	133	76	96	14.3	24.5	36	1	1
857	63	30.73073644	31	4	59	74	86	130	49	76	59	89	10	20	36.44444444	37.05555556	95	100	15	15	24	24	2.1	2.1	98	98	124	124	34.7	34.7	10.7	10.7	210	210	4.6	4.6	32.1	32.1	1.4	1.4	132	132	39	39	8.1	8.1	36	1	1
858	63	34.52891735	20	1	66	119	109	161	52	120	65	128	12	43	36.33333418	37.11111281	81	100	11	11	30	30	1.1	1.1	103	103	238	238	31.7	31.7	10.4	10.4	201	201	4	4	65.2	95.5	1.3	1.4	140	140	19	19	10	10	7	1	1
859	75	21.7742371	50	4	101	141	46	129	32	60	34	83	19	23	36.0555564	36.4444436	94	100	8	13	29	32	1	1.1	96	101	87	108	26.9	26.9	8.7	8.7	467	467	3.6	3.7	51.7	51.7	1.8	1.8	134	137	13	13	11.4	11.4	21	2	1
860	75	22.17746371	47	6	94	128	92	113	38	80	52	84	18	33	35.44444614	37.59999847	92	100	14	16	24	27	2.2	2.4	97	100	140	159	30	41.4	9.9	13.7	267	537	4.5	5.3	32.2	150	1.4	1.7	133	135	22	30	14.2	26.8	21	2	1
861	75	22.17746371	54	6	86	112	69	114	36	65	51	76	17	30	35.88888804	36.83333503	98	100	11	11	24	25	1.1	1.1	108	111	88	105	25.1	27.6	7.7	8.1	742	868	5	5	41.2	44	3.5	3.6	139	141	15	15	11.8	13.5	21	2	1
862	72	26.63807691	47	9	73	97	80	136	52	75	61	85	15	29	36.11111111	36.77777608	85	100	13	25	17	27	2.6	3.2	95	103	108	142	30	37.9	9.6	11.7	355	470	4.1	9.8	28.2	30.1	1.4	1.5	127	139	57	69	5.5	7.9	9	1	2
863	78	35.08071532	34	5	92	106	117	154	55	81	78	103	14	30	35.70000076	36.5	90	99	17	19	28	28	3.8	3.8	88	91	112	163	33	35.2	11.2	11.5	221	224	3.9	4.3	25.9	48.5	1.2	1.2	131	132	102	105	13.2	15.1	12	2	1
864	55	50.40332661	33	6	45	89	110	197	42	79	59	107	13	28	37.16666751	38.22222392	91	100	13	14	29	30	2.6	2.8	99	106	91	331	25.7	29.7	8.5	9.7	262	296	3.8	7	28.4	28.4	1.6	1.6	136	141	33	35	8.6	14.4	12	2	2
865	55	48.38719355	15	1	57	92	134	195	32	73	63	102	16	27	36.99999915	37.55555471	88	100	9	14	30	36	1	1.1	103	103	138	239	27.8	30.5	8.7	9.6	167	191	3.9	4.1	38.3	39.1	3.9	4.2	143	144	11	12	9.6	13	0	2	2
866	55	47.17751371	21	3	52	77	81	186	29	64	45	91	13	30	36.22222053	37.44444529	82	100	11	14	31	35	1	1.3	103	104	82	246	27	32.1	8.3	9.7	280	308	3.8	4.7	34.4	35.1	2.8	2.8	144	145	12	16	7.2	10.7	10	2	2
867	81	18.43645556	63	8	101	133	60	98	38	64	46	77	10	33	35.55555556	36	80	99	18	18	26	29	1.4	1.9	99	100	158	194	39.7	40.6	13.5	13.6	251	256	4.3	4.9	32.4	62.4	1.5	2.1	140	141	40	45	8.1	9.2	15	1	1
868	46	49.87565531	15	1	63	99	125	181	72	105	85	120	17	26	36.22222053	36.66666667	89	99	9	10	36	36	1.5	1.5	99	100	130	155	43.6	43.6	14.2	14.2	230	230	3.5	4	29.7	20	2.7	2.2	140	142	14	16	7	7	1	1	2
869	63	45.8211075	23	3	88	103	91	136	44	59	59	80	16	24	36.22222222	37.22222222	87	96	19	20	27	27	2.3	2.6	98	99	93	94	24.8	26	8.5	8.5	283	309	3.5	3.5	29.1	29.1	1	1	141	141	11	13	3.4	7.2	9	2	2
870	70	32.32323232	36	7	58	80	129	157	44	123	67	126	16	29	36.38888889	37.88888889	80	99	15	18	19	20	4.5	5.2	106	109	132	158	28.3	36	9.5	11.6	180	256	3.7	4.1	25.9	25.9	1.1	1.1	138	143	82	86	7.9	11.8	19	2	2
871	82	27.07610898	76	14	60	101	38	116	34	62	20	72	10	30	33.70000076	35.79999924	79	95	22	29	13	28	2.5	3.2	91	106	72	266	28.6	46.2	9	15.3	94	300	3	5.7	44.3	91.4	3.5	12.9	136	147	42	51	5.1	15.1	15	2	1
872	68	22.58270917	58	9	70	96	32	143	14	98	18	107	15	28	35.55555556	37.16666667	91	100	12	22	24	32	1.7	2.6	92	104	66	224	39.9	39.9	11.7	11.7	189	189	4.4	7.9	41.8	150	1.4	12.2	130	138	19	28	5.2	5.2	14	2	3
873	53	38.09081342	25	1	65	78	80	128	42	88	51	97	10	22	36.61111196	36.99999915	92	98	9	10	34	35	0.9	0.9	93	95	72	127	26.4	29	9.1	9.7	317	317	3.8	5.8	35.5	36.1	1.2	1.2	132	134	18	19	6.8	7.1	14	1	3
874	79	32.55625079	40	7	83	123	76	129	40	62	48	80	11	36	36.05555556	37.77777778	87	100	11	14	29	32	2.3	2.5	94	97	91	134	26.4	29.2	8.4	9.5	171	221	4.3	5.3	45.7	51.4	2.9	3.1	134	136	39	48	8.5	10.9	9	1	1
875	74	30.05108051	42	8	69	83	89	112	30	88	46	96	11	23	36.16666582	36.88888974	89	100	12	12	26	26	1.9	2	101	103	78	80	30.1	32.5	9.8	10.6	128	152	4.7	5	36.5	36.5	1.6	1.6	134	136	52	54	5.9	6.8	9	1	1
876	67	25.05930703	31	2	63	87	82	117	33	69	44	74	10	25	36	37.33333333	94	98	13	15	34	36	1.5	1.7	83	85	103	107	25.5	25.5	8.2	8.2	155	155	3.2	4.1	39.9	39.9	2.9	2.9	128	130	59	64	2.9	2.9	17	1	1
877	67	26.64359862	39	4	68	87	75	109	37	66	47	72	10	29	36.05555556	36.38888889	94	100	11	12	27	28	1.7	2	87	89	98	118	30.8	30.8	10	10	123	123	4.8	5	39.6	39.6	2.3	2.3	122	122	57	57	4.7	4.7	17	1	1
878	73	25.55139884	29	2	60	78	113	141	51	75	66	91	10	20	36	37.20000076	92	99	11	15	31	33	1.7	1.9	99	102	102	311	30.5	30.8	9.9	10.4	163	173	3.6	4.5	29.6	64.3	1.2	1.3	140	142	34	38	6.8	7.8	20	1	1
879	68	24.09162558	35	2	97	126	105	142	56	82	69	97	14	22	36.11111111	36.4444436	95	100	14	17	28	37	1	1.1	93	95	124	329	38.7	39.7	12.7	13	274	365	4.5	5.9	26.1	26.1	1	1	134	139	31	34	11.4	14	3	1	1
880	74	34.765625	36	1	72	96	93	156	65	99	78	109	8	33	36.38888889	36.66666667	94	100	14	17	25	27	1.5	1.5	105	108	118	134	33.1	36.1	10.4	11.4	258	331	4.3	5.3	37.1	37.1	2.5	2.5	142	145	45	47	8.9	13.8	19	1	1
881	77	29.30062571	33	2	87	108	98	141	64	87	73	100	15	25	35.66666667	36.72222222	77	100	15	17	26	28	1.5	1.6	94	95	101	161	30.3	35.9	10.1	11.5	279	309	3.8	3.9	25.8	28.2	1.4	1.5	133	134	28	30	5.3	6.5	30	1	1
882	77	33.85850082	27	2	85	112	89	124	46	90	57	95	15	26	35.83333333	36.22222053	87	94	12	14	28	29	1.5	1.6	98	98	97	123	32.9	36.2	11.4	11.4	222	222	3.4	3.5	26.2	26.2	1.4	1.4	135	137	22	24	6.6	6.6	17	1	1
883	77	32.23068828	33	4	75	94	83	126	35	81	49	92	14	25	36.11111111	36.4444436	89	98	15	17	25	28	1.9	2	96	98	124	145	32.8	39.2	11	12.3	270	307	4.3	4.7	26.7	27.9	1.5	1.6	134	135	44	44	7.4	9.1	19	1	1
884	85	23.62080341	47	7	77	126	66	123	44	92	51	100	18	32	36.33333418	38.33333333	79	100	17	20	22	26	1.9	2.1	95	98	198	366	37.9	39.5	13.5	13.7	115	132	3.3	4.3	26.7	89.6	1.3	1.4	134	138	41	49	10.1	10.2	9	1	1
885	78	21.47900491	63	15	85	85	56	138	30	59	48	75	11	20	35.20000076	37.59999847	85	100	16	16	14	19	1.4	2	106	115	68	275	19	31.3	6.4	11.1	98	164	4.6	8.7	54.7	149.3	1.7	2.2	131	137	45	50	12.5	18	17	2	1
886	65	34.38471383	33	5	95	128	91	134	49	97	60	105	21	39	35.77777863	36.99999915	90	98	12	14	29	34	1.1	1.4	92	92	106	237	37.4	41.2	13	14.3	129	143	3.4	4.2	41	65.3	1.2	1.3	131	134	23	33	11.8	12.3	7	1	3
887	82	28.1107082	44	3	80	111	108	128	65	93	75	100	13	30	36.0000017	38.00000085	95	100	22	25	22	24	4.7	4.9	99	99	151	213	35.2	43	11.4	14.3	240	306	4.5	5.8	36.1	36.1	2.5	2.5	140	143	66	67	8.4	11.7	11	1	1
888	86	20.02677207	33	3	75	142	91	161	53	108	61	112	16	40	36.0555564	36.55555725	92	100	8	16	23	31	0.8	1.1	100	111	69	270	27.9	37.6	8.9	12.2	149	293	3.3	4.8	28.3	27.6	2.1	2.9	141	144	16	24	4.7	11.5	15	2	1
889	81	34.01395692	29	1	75	110	117	166	54	95	72	111	18	31	35.72222392	36.99999915	94	99	9	14	27	32	0.6	0.7	92	95	110	261	36.5	40	12.6	13.8	300	331	3.6	4.2	28.3	30.2	4.1	4.8	129	132	15	18	10.3	16.9	15	2	1
890	78	23.13437463	33	3	56	72	107	148	35	99	53	113	16	26	35.83333333	36.77777778	87	98	10	11	37	40	1.3	1.5	101	102	105	153	29.5	31.8	9	9.3	202	231	4.2	4.6	24	24.3	1	1	145	147	25	28	6.7	6.9	19	2	1
891	73	26.7592954	48	8	71	115	60	131	47	63	57	84	12	24	35.20000076	37.20000076	99	100	8	10	21	21	1.3	1.4	104	115	83	143	20	35	6.6	11.8	68	144	3.5	5.3	12.5	54.8	1.2	1.6	133	137	31	33	5	8.1	19	1	1
892	75	36.31904467	42	4	78	104	88	150	43	69	42	95	8	19	35.79999924	37.79999924	97	100	11	13	26	28	1	1.3	100	105	82	146	23	30.7	7.5	10.5	245	289	3.2	4.3	32.4	65.7	1.1	1.4	136	140	29	30	12.9	13	5	2	1
893	68	45.41024707	35	4	71	104	93	131	47	76	59	93	10	21	35.22222307	37.16666751	91	100	12	12	32	34	0.7	1	98	101	232	345	35.9	38.9	11.8	12.2	249	303	4.7	5.4	28.4	30.2	1	1.1	139	140	21	22	10.4	10.8	10	2	2
894	68	37.46345383	46	5	97	115	96	124	43	80	53	88	18	24	36.88888889	38.22222222	84	96	10	16	33	38	1.4	1.4	95	101	67	214	29.4	32.4	9.7	10.5	219	247	4.7	11.1	28.9	28.9	1.1	1.1	134	144	45	52	10	12.2	22	2	2
895	68	35.94977893	53	6	91	115	85	120	36	73	48	78	4	31	37	38.11111111	92	99	15	16	31	36	1.8	1.8	97	101	117	182	26.9	27.9	8.6	9.3	227	238	4.7	5	31.4	31.4	1.3	1.3	143	143	63	80	12.5	13.4	22	2	2
896	59	30.45776225	34	4	43	87	103	149	57	92	69	106	13	28	35	37.11111111	87	100	17	23	14	21	1.8	2.4	89	93	105	121	22.6	31	7.7	10.3	103	130	4.3	5.4	35.6	66.6	1.5	1.6	121	125	39	42	5.8	7.3	23	1	1
897	59	29.89975116	31	6	82	144	100	166	63	98	67	103	17	36	36.33333418	37.05555386	83	100	19	22	18	22	1.3	1.3	97	102	88	90	24.7	25.5	8.4	8.6	84	92	4.2	4.3	28.5	28.9	1.2	1.3	134	138	28	30	3.9	3.9	32	1	1
898	87	35.62201896	46	3	65	84	94	148	42	85	60	103	16	25	35.66666667	36.55555556	92	98	15	19	19	27	1	1.1	104	106	173	242	40.2	42.3	13.1	14.3	221	295	3.9	6	26.3	31.3	2.9	2.9	138	142	25	31	13.6	20.8	4	2	1
899	81	26.86772952	56	7	56	79	96	155	45	84	60	102	12	34	36.55555725	37.5	89	100	17	24	14	19	1.7	2	100	107	144	219	25.3	33.1	8.6	10.2	293	409	4.6	7.3	40.1	150	1.7	2	130	136	24	34	8.3	9.9	24	2	3
900	81	34.50962584	43	3	72	108	89	134	39	75	53	102	15	29	36	36.88888889	96	100	13	17	32	34	1.3	1.4	92	94	77	112	26.7	26.7	8.4	8.4	396	396	4.1	5.4	48.5	80.2	3.1	4.3	134	139	65	68	10.8	10.8	22	1	1
901	82	23.72528616	43	5	49	57	122	149	29	64	57	77	12	32	36.55555556	37.22222222	93	100	8	15	27	33	2.8	3.2	95	96	76	89	25.9	29.5	7.8	8.8	348	360	4.4	4.6	64.2	85.4	1.1	1.1	132	133	36	39	8.5	9.6	16	2	2
902	84	27.94308816	31	2	48	66	89	127	32	69	42	79	14	23	36.38888889	37.05555386	97	100	12	12	26	26	1.3	1.3	108	108	85	85	28.6	28.6	8.9	8.9	538	538	3.7	4.4	36.1	36.1	3.1	3.1	142	142	20	20	10.6	10.6	9	2	1
903	61	33.96646676	23	3	68	100	105	160	53	88	69	99	12	28	35.79999924	38.09999847	90	100	14	14	27	27	0.6	0.7	102	109	96	258	28.6	40	9.7	13.4	145	160	3.8	5.6	28.3	29.2	1.1	1.3	137	140	9	13	10.6	14.5	-1	1	1
904	88	33.82272188	50	7	62	93	97	124	50	84	62	84	15	18	35.05555471	36.99999915	95	100	14	15	25	27	1.2	1.2	113	114	64	83	34	34.2	12.1	12.1	89	89	3.7	5.2	41.7	41.7	1.3	1.3	146	150	34	35	11	11	8	1	2
905	77	29.00429058	80	14	28	120	36	104	29	72	15	75	7	36	36.99999915	37.94444614	70	100	16	19	23	28	2.2	3.1	103	106	58	93	37	39.4	12.3	13	108	109	3.7	4	36.3	36.3	1.8	1.8	141	145	64	70	7.8	25	22	1	1
906	63	34.51567968	36	3	61	74	72	128	36	105	53	109	17	27	35.16666667	37.11111111	91	100	13	16	30	30	1.5	1.6	96	97	65	126	24.6	27.7	8.1	9.2	512	524	4.5	4.8	29.4	29.4	1.3	1.3	135	137	74	76	23.3	30.4	24	2	3
907	63	30.95736219	44	3	64	84	76	176	25	116	45	139	13	23	35	36.38888889	97	100	17	17	29	33	1.3	1.9	91	92	70	233	23	30.9	8.7	11	442	766	4.3	4.6	23.3	24.9	1	1.2	133	137	100	103	20.8	29.7	24	2	3
908	63	29.88986694	29	2	68	90	102	168	38	90	55	109	15	25	36.61111111	36.94444444	92	99	17	20	22	25	1.9	1.9	103	104	157	167	29.7	31	9.2	9.6	601	634	4.5	5.3	25.8	28.7	1.2	1.2	140	141	51	51	18.6	19.2	27	2	3
909	85	25.82596375	39	4	85	136	83	203	40	93	54	123	10	34	36.29999924	38.09999847	84	100	11	11	22	24	0.6	0.8	98	112	98	135	20	35	6.7	11.5	199	233	3.8	5.2	44.5	46.9	1.3	1.5	129	139	10	11	8.5	12.3	-1	2	1
910	85	30.27731323	40	6	52	66	84	110	39	54	53	70	16	27	36.22222053	37.59999847	92	97	17	17	17	19	2.9	3.6	104	107	67	115	29.3	31.4	10	10.8	188	189	4.2	4.4	27	27.1	1.1	1.2	136	137	53	56	8.6	10.1	12	1	1
911	65	16.57388033	41	6	67	91	121	166	65	103	82	117	15	31	35.94444444	36.33333333	97	100	18	20	12	12	4.6	4.9	119	120	86	107	21.5	29.7	6.2	8.9	934	990	5.6	5.8	32.5	38.9	1.1	1.2	143	146	82	94	7.8	16.8	28	1	3
912	72	25.06831311	64	8	55	118	77	119	15	76	31	86	7	34	36.55555725	36.99999915	94	100	23	37	8	18	3.3	3.9	94	105	9	70	30.6	34.5	9.8	10.9	150	198	4.1	4.6	43.6	46.7	3.7	5.3	131	134	55	57	4.2	14.3	20	1	2
913	65	22.32670481	45	4	63	92	56	132	34	90	42	104	16	32	36.38888889	39.88889058	90	100	14	16	19	23	0.7	0.9	103	107	171	288	25.4	34	7.4	9.8	352	482	3.5	6.4	48.5	62.5	1.2	1.3	135	137	11	15	8.8	13.4	7	2	1
914	67	24.13499637	34	4	51	78	91	140	45	70	56	87	12	29	35.55555556	36.66666667	91	100	15	19	26	28	2	2.4	97	99	121	200	37.2	38.6	12	12.7	132	153	4	5.3	29.7	65.5	1.2	1.2	136	138	47	54	7.4	8.1	16	1	1
915	61	20.43461118	40	4	81	112	76	152	43	87	52	95	13	31	35.88888889	36.61111111	94	99	10	10	28	28	1.2	1.5	100	100	91	91	25.6	27.6	8.1	8.5	390	409	4	4	27.8	23.5	5.6	13.3	134	134	36	38	6.7	8.4	20	1	1
916	68	24.49013804	27	2	89	140	70	102	42	70	49	77	11	28	35.55555556	37.11111281	88	100	5	10	37	44	0.6	0.8	90	91	108	123	30.1	30.1	9.6	9.6	155	155	3.1	3.9	26.4	30.5	1.2	1	133	137	18	24	4.4	4.4	10	2	3
917	77	32.25812903	35	5	76	123	101	181	55	98	72	130	12	31	35	37.72222307	85	100	11	15	27	28	1	1.1	96	98	110	140	27.6	33.5	9.5	11.4	206	329	3.8	4.5	39.8	41.9	2.9	4.5	133	133	23	25	7.9	12.1	6	2	3
918	77	29.03231613	54	7	99	128	90	151	44	78	57	104	13	26	36.70000076	37.29999924	93	100	11	17	31	39	1.4	1.6	86	90	81	220	29.3	36.2	9.5	12.1	190	285	2.4	4.9	41.1	41.5	2	2.8	124	137	25	28	12.9	16.7	6	2	3
919	77	25.80650323	36	4	82	96	76	139	50	71	61	94	10	24	36.09999847	37.90000153	95	100	13	13	21	22	0.7	0.8	101	111	93	191	22	44	7.3	14.8	79	125	3.4	5.7	62.4	82	1.1	2	133	140	11	19	8.6	11.9	6	2	3
920	86	29.0174472	32	6	70	82	82	126	16	93	37	97	12	27	34.05555556	36.77777778	88	100	14	17	26	31	3.8	4.4	100	100	77	106	33.6	36.9	9.9	10.8	61	79	4.7	5.7	31.3	31.3	1.3	1.3	137	140	20	26	6.9	6.9	21	1	1
921	86	27.15187091	42	8	70	82	94	135	40	89	52	93	11	22	35	35.66666667	77	99	13	16	24	28	4.2	4.8	99	101	95	115	31.5	35.5	9.7	10.6	80	93	4.3	4.3	32.9	32.9	1.2	1.2	135	138	24	30	6.1	7.1	21	1	1
922	81	18.66330263	28	1	78	138	111	170	43	96	70	103	19	34	35.77777863	36.0000017	79	100	15	15	21	21	0.8	0.8	107	107	33	33	24.9	24.9	8.6	8.6	432	432	3.6	3.6	36.3	36.3	1.5	1.5	139	139	25	25	18.8	18.8	15	1	1
923	48	28.6590014	33	4	83	107	137	182	79	116	93	123	12	25	36.4999983	37.55555471	92	99	21	23	22	27	12.4	12.7	96	98	67	192	27.2	27.2	9.4	9.4	190	190	4.9	6	37.9	43.2	1.5	1.5	137	139	74	75	11.1	11.1	17	1	3
924	78	32.29173125	22	1	71	82	119	166	51	97	69	107	15	24	36.11111111	37.05555386	89	94	11	13	30	35	0.8	0.9	99	101	235	384	34.7	36.9	11.4	11.9	175	194	3	4.7	24.8	24.8	1.2	1.2	139	143	18	24	9.2	15.5	15	1	1
925	34	34.38471383	11	1	72	114	73	113	41	83	49	88	12	27	36.72222137	36.99999915	92	98	14	16	23	23	1.1	1.1	103	105	95	108	37.5	41.4	13.5	14.5	262	325	4.3	4.5	26.1	24.5	1.2	1.1	137	138	19	19	7.6	13.5	6	1	1
926	63	47.59957617	29	3	70	72	78	115	50	73	57	83	11	23	35.05555471	36.88888974	96	100	14	17	25	28	2.3	3.1	93	99	76	101	32.3	32.3	9.9	9.9	287	287	3.9	4.4	59.7	62.6	3.7	3.7	131	135	31	39	9.9	9.9	12	1	1
927	70	26.01278351	22	4	60	97	77	153	46	86	56	109	6	28	36.40000153	38.29999924	94	100	10	10	22	23	0.9	1.1	100	111	94	152	34	50	11.4	16.7	121	140	3.6	5.4	39	79	1.4	1.6	135	139	14	15	11.1	13.2	2	1	1
928	44	42.35814072	20	2	56	80	95	141	56	91	65	101	15	32	35.77777778	36.44444444	81	92	12	19	36	41	0.8	0.9	90	94	100	135	54.5	58.4	15.6	16.8	167	245	3.7	4.8	24	30.7	1.1	1.4	139	141	14	18	6.2	7	6	1	2
929	52	53.45929059	26	4	75	94	122	170	68	108	88	149	21	37	35.61111026	37.22222222	84	98	10	18	27	35	1.1	1.5	98	102	147	178	37.6	40.3	12	12.7	210	244	3.4	5.4	26.4	30.8	2.2	2.5	140	145	15	25	8.4	9.5	1	1	2
930	74	30.81662968	30	3	60	70	128	169	42	70	66	86	16	30	36.66666667	37.05555556	94	97	15	16	22	24	1.8	2	101	106	116	132	33.7	34.1	11.1	11.3	188	211	3.5	4.2	27.9	27.9	1	1	135	141	67	70	8.6	13.5	21	2	1
931	62	26.2226847	35	10	62	74	83	100	41	64	52	72	8	24	35.55555556	36.55555556	95	100	18	22	21	24	4.1	4.2	91	92	148	235	24	28	8	9.2	107	108	3.9	4.7	22.9	24	1.3	1.4	129	130	101	104	2.2	2.8	20	2	2
932	62	27.05515088	35	4	43	89	74	130	37	75	46	83	6	31	36.16666667	37.22222222	77	100	18	24	20	24	2.2	2.4	92	95	106	235	27	27	8.3	8.3	121	121	4.6	4.6	26.1	26.1	1.3	1.3	131	132	99	99	1.6	1.6	15	2	2
933	75	35.97507691	27	3	78	105	87	154	42	76	58	96	15	23	36.0555564	36.94444444	92	100	16	16	22	22	1.5	1.5	105	105	275	275	29.1	33.4	10.2	10.2	434	434	4.6	4.6	27.6	27.6	2.4	2.4	138	138	24	24	13.3	13.3	6	1	1
934	62	26.57148171	28	4	75	98	89	113	51	67	65	93	14	26	36.22222053	37.94444614	92	100	13	20	21	28	1	1.4	90	105	115	126	38	44.2	12.6	15.5	227	344	3.1	4.5	28.3	28.3	1.2	1.2	124	141	14	17	8.5	19.5	0	1	1
935	86	28.50849743	46	4	68	139	81	117	35	81	50	95	11	25	35.16666836	37.22222222	93	100	17	29	17	24	1.6	1.7	96	98	89	267	35	48.1	11.8	14.7	246	296	3.8	4.8	28.9	32.1	3.1	3.5	135	138	32	45	8.3	12.9	12	2	2
936	69	42.74642275	47	5	63	147	52	123	10	77	38	91	14	29	35.83333333	36.94444444	91	100	10	16	33	36	2.7	3.2	89	94	89	204	25.5	27	7.7	8	169	221	5.5	6.3	28.5	41.4	2.7	5.6	132	136	50	52	6.4	6.8	17	2	1
937	61	29.13824187	27	4	73	86	136	184	55	79	74	103	14	33	35.88888804	36.4444436	95	99	14	19	19	24	4.3	4.9	100	105	82	351	32.2	37.4	10.9	12.2	397	420	4.1	4.6	21.8	24.4	0.9	1	134	139	59	61	8.9	11.3	12	2	1
938	60	18.6122449	34	4	60	81	89	124	49	76	58	87	7	17	34.5	36.11111111	92	98	17	21	20	25	1.9	2.1	100	102	85	85	37.7	39.7	12.2	12.4	371	382	4.2	4.9	51.4	72.8	1.9	1.9	136	140	81	82	20.2	20.4	5	1	1
939	87	30.27731323	47	3	70	144	64	118	31	65	40	75	13	31	34.83333164	36.61111196	93	100	12	12	32	34	2	2.4	99	100	153	198	29.1	32.6	9.6	10.1	220	260	3.9	4.2	66	75.2	1.2	1.2	140	141	70	75	6	6.2	11	1	1
940	69	21.91358025	53	6	52	73	71	124	34	63	45	78	12	28	36.22222222	37.27777778	92	100	12	12	31	32	1	1.1	94	94	184	221	40.7	40.9	12.6	12.7	283	294	3.6	4.3	30.5	30.5	1.2	1.2	133	134	42	42	11.8	13	26	1	1
941	69	30.79674369	44	7	60	99	76	106	37	72	55	79	18	31	35.5	36.05555556	90	100	11	14	32	36	1.9	2.3	90	94	147	188	38.6	40.9	12.2	12.5	183	216	3.5	6.5	33.2	36.2	4	4	133	134	68	71	14.1	14.9	26	1	1
942	69	25.38146854	47	7	70	122	81	123	44	75	56	85	19	30	35.72222222	37.11111111	92	100	16	18	19	24	2.2	2.8	96	99	128	272	28.1	30.5	8.5	9.1	174	223	4.6	6.8	73.2	90.3	2.3	2.3	126	135	35	50	9.2	10.6	15	1	1
943	69	22.39541342	54	8	92	124	78	113	48	72	58	86	19	33	35.72222222	36.88888889	95	100	14	20	24	31	1.1	1.4	89	92	71	144	23.1	26.4	6.8	7.7	301	373	3.9	5	39.9	41.2	3.3	4.1	130	133	80	85	8.1	11.9	25	1	1
944	71	59.67753871	26	0	53	77	118	180	38	100	70	107	12	29	35.83333333	37.27777693	85	99	10	12	37	38	0.9	0.9	97	99	95	110	33.5	40.3	10.4	12	239	259	4.2	5.6	34	34	1.2	1.2	141	142	16	18	8.6	10.4	8	2	2
945	84	25.68052473	48	6	72	110	99	164	49	89	58	114	11	26	35.55555556	36.4444436	93	100	21	22	19	20	3.5	3.8	106	110	104	116	41.6	42.8	13.6	14.5	140	146	4.1	4.6	36.8	150	1.2	1.3	143	146	84	90	8.9	9.6	15	1	1
946	77	28.84727992	37	2	65	91	78	133	38	68	49	83	15	29	36.38888889	36.99999915	88	96	16	16	26	27	1.6	1.7	100	102	92	97	33.5	34.7	11.5	12.2	297	309	4.4	4.7	26.4	55.2	1.1	1.1	138	140	28	31	10.9	11.7	-1	2	1
947	77	27.55561067	73	10	76	98	71	124	38	72	50	82	8	26	35.70000076	37.79999924	95	100	8	8	20	21	1.2	1.2	102	115	91	170	18	36	5.9	12	184	236	3.9	5.7	49.2	50.6	1.3	1.5	131	135	23	29	14.3	20.4	-1	2	1
948	75	44.84962674	74	15	54	85	54	174	16	108	30	123	18	37	33.61111111	35.88888804	84	86	38	44	5	11	2.8	3.8	98	103	9	225	34.5	41	9	11.4	148	271	4.5	6.8	68.9	98.3	2.7	4.1	140	150	23	31	10.7	17.7	17	1	2
949	75	44.25163171	23	1	66	119	127	179	71	109	89	120	15	26	35.88888804	37.16666751	94	100	14	17	21	25	1.2	1.4	105	107	89	101	30.4	32.6	10.2	11	204	216	3.5	3.9	29.5	35.8	1.5	1.5	140	141	11	13	5	6.4	14	1	2
950	79	28.82237169	53	7	58	81	84	113	27	48	43	64	14	27	33.33333333	36.55555725	89	98	18	19	28	28	4.5	4.6	85	86	151	167	35.7	40.2	12	13.3	97	108	4.3	5.4	37.8	41.7	2.8	3	127	128	169	172	4.5	6.3	21	1	1
951	60	31.83391003	25	0	60	75	109	168	49	98	70	110	7	21	35.55555556	36.05555556	96	100	12	14	26	29	1.1	1.1	102	108	103	150	34.6	37	11.6	12.4	211	220	3.8	4.2	26.1	30.1	1.1	1.2	142	145	16	20	7.1	8.8	6	1	1
952	67	28.56723906	34	3	72	92	124	185	51	86	69	108	15	24	36.11111111	37.61110942	96	100	15	20	19	22	2.3	2.3	104	108	190	284	27.3	35	9.3	11.4	205	260	4.1	5	23.5	25.2	1	1.2	137	142	38	44	10.1	11.7	8	2	2
953	77	24.71305963	22	2	71	97	120	141	63	83	81	102	12	22	35.72222392	37.22222222	94	100	11	13	27	29	0.8	1.2	101	104	111	151	22.1	32	8.1	10.6	133	139	3.2	4	31.6	69.9	1.4	1.4	134	139	21	25	7.4	8.4	7	2	3
954	63	36.89751478	25	2	60	104	98	136	55	90	66	95	17	29	35.50000085	37.27777693	92	100	15	19	22	23	1.2	1.2	99	101	204	270	35.6	43.9	12.6	14.8	173	186	3.6	4.7	49	51.7	3.3	3.7	135	136	21	27	9.3	13	7	1	1
955	81	27.33691534	54	6	73	102	90	128	37	86	48	93	18	35	35.11110942	37.05555386	94	100	10	18	29	32	2.5	3.2	92	102	89	135	27.2	30.9	8.2	9.4	486	526	4.8	5	31.1	51.7	1.1	1.2	134	139	21	29	10.7	11	12	2	1
956	63	26.7299275	32	2	78	113	97	140	48	99	58	106	12	30	36.05555556	37.38888889	90	99	11	17	22	29	0.8	0.9	107	108	126	181	32.6	33.9	11.6	11.6	105	132	4.1	4.8	49	59.4	3.2	4.3	142	143	16	17	1.7	2.7	16	1	1
957	59	23.3218059	36	6	70	90	75	120	39	62	48	73	12	43	36.33333333	37.05555556	92	99	18	20	25	26	4.6	4.8	94	97	113	124	30	35.3	9.6	10.2	333	353	4.8	5.4	27.2	27.9	1.3	1.4	134	136	75	79	10.8	12.7	11	1	1
958	64	30.32381411	35	5	86	119	81	123	53	91	60	97	19	36	35.11110942	36.4444436	91	98	15	21	19	29	1.3	1.7	97	100	184	332	47.9	48.5	15.9	16.2	223	233	4.7	6.7	28.9	150	1.5	1.7	131	136	49	54	10.6	10.9	7	1	1
959	85	31.63271633	35	8	71	108	91	119	54	75	63	85	15	25	35.55555556	36.88888974	95	100	11	12	29	30	2.1	2.2	95	95	60	93	41.4	44.1	13.6	14.4	118	152	4.2	4.5	46.7	47.8	1.3	1.3	131	132	52	54	5.6	6	9	1	1
960	71	34.93877551	34	3	60	76	116	142	42	67	60	85	17	25	35.66666667	36.88888889	92	100	14	17	22	22	2.6	2.7	103	106	193	254	31.2	31.5	9.8	10	158	186	4.3	4.5	38.1	38.4	1.1	1.2	137	138	92	92	5.6	7.3	12	1	1
961	62	33.2073758	41	8	73	130	75	248	45	132	52	172	10	32	35.66666497	37.83333249	86	100	14	14	22	22	0.9	1.1	101	107	220	253	30.7	40	10.2	13.4	129	146	4	5	25.8	37.2	1.1	1.3	138	139	14	18	9.3	17.2	7	1	1
962	63	31.2416642	31	2	57	81	94	198	31	80	56	101	14	31	36.66666667	37.66666836	90	100	15	15	21	23	1.8	1.9	98	100	195	218	31	32.8	9.7	10.5	161	187	4.5	4.6	27	28	1.2	1.3	130	133	58	59	5.4	5.8	23	2	1
963	77	28.64950069	39	3	90	104	82	139	43	68	54	86	11	24	35.77777863	37.22222222	83	96	18	20	17	19	3.1	3.4	100	102	118	121	39.1	39.4	12.5	12.7	404	436	4.9	5.2	37.8	77.8	3.6	4.2	132	134	71	75	16.4	17.5	8	1	1
964	77	28.64950069	52	10	91	141	79	119	42	72	53	86	12	21	35.44444614	36.38888889	86	98	16	20	20	22	3.2	3.6	97	99	101	240	39.6	40.7	12.8	13.4	375	449	4	6.9	33.9	33.9	2.8	2.8	130	132	118	119	16.4	22.7	8	1	1
965	67	22.06156846	43	3	58	78	92	149	46	75	59	87	11	25	36.66666667	37.83333249	94	100	13	19	19	28	2.8	2.9	106	113	125	167	26.2	32.7	9	10.7	191	239	3.8	5.9	35.8	93.9	1.2	1.2	142	143	37	38	7.5	14.8	16	1	1
966	84	19.73383576	44	5	61	82	85	130	22	85	51	92	15	34	35.55555556	36.33333418	84	100	21	21	31	31	4.6	4.6	89	89	121	121	26.2	26.2	8.5	8.5	628	628	4.8	6.1	31.2	31.2	1.7	1.7	135	135	109	109	13.9	13.9	22	1	1
967	84	26.90977604	54	8	63	108	78	151	39	118	43	127	15	29	35.66666667	36.11111111	73	100	14	15	36	37	2.7	2.8	93	94	89	129	29.2	31.1	9	9.3	373	401	4	4	40.5	40.5	3.4	3.4	140	141	94	98	8.7	9.9	22	1	1
968	84	24.81679346	40	4	62	79	90	145	42	63	60	85	19	30	35.55555556	36.0000017	93	100	15	18	24	26	2.7	2.8	102	106	95	113	28.7	32.9	9.3	9.3	411	411	4.3	5	39.8	39.8	6.6	6.6	141	141	64	68	12	12	15	1	1
969	84	23.62080341	37	3	56	70	87	115	33	59	47	78	17	30	36.0000017	36.4999983	94	99	12	12	27	29	2.6	2.6	101	101	110	111	29.1	29.1	9.5	9.5	286	286	3.5	4.1	26.7	26.7	1.8	1.8	138	138	80	80	7.8	7.8	15	1	1
970	84	20.91128443	36	4	70	95	100	134	42	58	57	74	11	25	36.11111111	37.44444529	86	100	9	13	27	28	0.5	0.7	106	108	92	108	22	29.9	7.3	9.2	291	352	3.3	5	46.7	52.1	1.1	1.1	140	141	11	14	12.4	17.8	4	2	1
971	83	26.6873812	39	4	81	90	87	110	45	76	59	83	12	23	35.16666836	36.4444436	96	100	20	21	29	34	3.5	4.2	81	83	111	138	28.6	30.5	9.6	10.4	296	316	3.2	4.2	32	32	1.5	1.8	126	131	125	135	8.2	8.7	16	1	1
972	80	25.40282858	33	3	82	133	97	150	50	86	65	96	15	29	35.88888804	36.88888974	90	98	13	17	28	33	0.5	0.8	99	103	109	135	32.4	33.8	11	11.6	572	589	3.5	3.9	23	25.2	1.2	1.2	141	144	15	22	7.3	8.5	7	2	1
973	62	35.48394194	35	7	63	83	82	133	39	77	48	207	8	25	35.16666667	36	94	100	16	21	26	30	2.4	2.5	92	93	109	120	24.8	28.8	7.6	8.9	236	281	4.4	4.5	26.4	29.4	1.1	1.1	134	135	100	104	9.6	12.1	21	2	1
974	62	40.7258879	33	3	80	102	80	116	22	75	40	83	11	25	35.38888889	35.88888889	91	100	12	16	28	29	1.8	2.3	91	93	87	92	23.4	25.9	7.7	8.7	226	248	3.6	3.9	53.7	150	1.7	3.3	130	133	76	79	5.3	6.2	23	2	1
975	62	35.5998576	51	10	56	91	74	103	20	73	29	88	8	20	34.16666667	34.55555556	86	100	19	23	20	20	2.9	2.9	95	98	60	69	33.4	38	10.5	12.5	189	237	4.3	4.9	28.9	28.9	1.3	1.3	133	133	53	53	4.2	4.2	23	2	1
976	62	42.74202097	46	4	64	91	82	154	37	97	52	111	7	25	34.16666667	36.5	91	98	16	19	24	26	2.5	2.6	93	93	96	105	21.9	26.4	7.5	8.5	225	266	3	3.7	33.9	33.9	1.2	1.2	131	133	85	86	3.5	3.8	23	2	1
977	62	29.83876935	44	3	56	79	67	116	24	71	39	76	10	25	35	36.05555556	93	100	13	13	23	23	2.5	2.5	90	90	91	91	26.9	28.9	9.1	9.1	320	320	3.7	3.7	53.7	54	1.2	1.2	122	122	45	45	6	6	23	2	1
978	62	34.2742621	53	9	50	97	62	217	26	183	36	192	9	23	34.55555556	36.22222222	81	97	21	24	16	19	6.5	6.8	95	96	121	152	33.8	33.8	11.1	11.1	149	149	4.7	5.3	27.7	27.7	1	1	130	131	158	159	5	5	23	2	1
979	62	35.88716855	32	2	75	102	83	149	34	103	52	107	13	30	36.11111111	37.5	91	100	13	13	34	34	1.7	1.7	90	90	105	105	31.5	40.2	12.4	13.9	293	303	5.1	5.1	23.6	28.9	1.4	1.5	132	132	60	60	7.2	8.1	18	2	1
980	62	32.421875	40	8	54	100	86	136	15	86	52	103	5	27	34.72222222	37.55555556	85	100	13	15	25	26	1.3	1.5	96	99	98	104	26.9	29.4	9.6	9.6	294	294	3.5	4.2	28.8	31.4	1.2	1.3	132	133	27	29	6.5	6.5	7	2	1
981	62	37.90330161	35	3	51	61	82	117	44	67	58	87	10	31	35	36.33333333	93	100	14	17	25	31	1.5	2.1	97	99	106	162	24.5	24.8	7.7	7.9	207	228	3.6	4.3	30.2	32.8	1.4	1.4	135	138	38	59	4.1	4.3	14	2	1
982	76	30.9504619	30	3	52	67	118	197	27	96	56	108	14	24	35.72222222	36.77777778	91	97	11	12	30	32	1.3	1.7	99	100	143	246	25.3	30.7	8.5	10.2	197	268	3.6	3.8	30	30	1.6	1.6	138	138	24	36	9.3	9.7	16	2	1
983	76	33.33126666	46	6	56	78	150	213	11	68	66	92	13	25	35.55555556	37	78	100	19	23	17	22	3.3	4.1	94	100	213	280	34.1	35.5	10.4	10.4	175	197	3.4	4	39.5	41.8	5.3	6.8	132	137	71	85	10	11	21	2	1
984	46	35.83266147	40	8	70	161	74	153	51	102	61	108	14	37	37.70000076	38.59999847	91	100	14	18	15	21	0.9	1.8	100	113	144	212	39.1	45.7	12.9	15.7	204	256	3.5	7.1	28.5	30.9	1.3	1.4	132	138	10	21	10	13.7	13	1	1
985	39	28.72008325	15	3	75	113	107	182	57	113	70	127	14	30	35	37.02777863	92	100	14	15	17	20	2.6	2.7	110	114	93	109	24.7	29.2	8	9.5	275	320	3.4	4.4	26.8	27.3	1.2	1.2	140	143	30	33	12.1	14.6	5	2	2
986	66	24.6097337	37	5	66	107	83	148	44	72	59	96	10	31	36	37.79999924	94	100	9	9	28	28	1.2	1.2	101	110	95	142	32	42	10.8	13.9	166	188	3.9	5.1	31.1	49.8	1.1	1.5	135	139	21	22	7	14	15	1	1
987	75	24.05693475	40	1	97	121	93	131	42	79	54	97	14	26	37.11111281	37.55555471	97	100	13	16	22	27	0.7	1	101	104	181	289	35	43.3	11.8	14.6	297	349	3.4	5.1	29.3	34	1.1	1.1	137	139	17	22	13.4	16.7	0	2	1
988	75	27.4870792	46	8	51	130	83	144	10	55	28	77	12	28	35.59999847	37.90000153	88	100	12	13	23	31	0.5	0.8	101	111	93	178	20	37	6.8	12.9	148	291	2.7	5.1	54.6	60.6	1.3	1.4	134	141	9	21	9.9	22.2	0	2	1
989	61	24.97227217	31	2	86	104	64	118	39	87	48	94	11	31	35.72222392	37.22222222	95	100	13	13	24	26	0.9	0.9	107	108	97	147	30.3	30.3	9.7	9.7	132	132	3.7	4.1	48.2	48.2	1.2	1.2	140	143	19	22	3.9	3.9	15	2	2
990	81	21.52782083	57	7	71	127	85	158	18	95	40	103	15	34	35.33333249	37.11111281	77	100	18	20	25	26	4.4	4.6	94	94	112	113	18.7	34	6.6	7.5	251	295	4.9	6.2	29	29	1.4	1.4	133	133	142	155	6.7	8	27	2	1
991	81	23.2500465	39	6	71	106	102	149	40	90	59	104	9	29	36.4999983	37.77777778	93	100	16	16	25	25	2	3.1	100	102	99	248	30.8	37.7	10.1	12.4	262	500	4.1	4.8	18.7	26.4	1.2	1.3	137	139	71	78	8.1	13.2	27	2	1
992	81	32.29173125	44	9	66	70	101	109	44	51	63	65	13	16	35.79999924	37.66666667	93	94	16	16	25	25	2.2	2.4	96	101	90	261	23	35	7.7	11.8	312	579	3.2	5.2	20	20	1.3	1.3	135	138	82	92	6.9	19.6	11	2	1
993	81	20.23615158	54	5	62	92	90	139	39	77	54	81	11	24	36.11111111	36.66666667	89	100	16	21	24	27	3.4	3.8	97	98	85	249	32.8	43	11.6	14.4	260	495	4	5	23.4	29.5	1.3	1.3	136	138	33	42	10.4	20.7	11	2	1
994	73	34.81452275	46	8	50	89	84	147	37	66	48	78	18	30	36.88888974	37.83333249	90	100	13	19	19	24	1	1.5	102	106	146	418	32.2	42	10.8	14	380	623	3.4	6.8	24.5	25.3	1.2	1.3	133	140	17	23	18.3	31.3	5	2	1
995	85	28.62908952	32	2	63	78	126	185	38	85	63	104	17	40	36.5	39.5	91	98	15	16	21	24	1.6	1.6	106	107	127	134	22.4	28.3	6.8	8.5	295	408	3.8	3.8	25.5	150	1.4	1.9	140	141	26	29	16.8	17.1	9	2	1
996	82	38.57067899	53	8	62	93	74	146	32	52	43	75	11	24	35.29999924	37.29999924	96	100	13	13	26	30	2	2.4	101	110	72	155	22	32	7.4	10.7	176	232	3.8	5.6	45	49.1	1.2	1.4	138	142	57	57	9.3	12.9	12	1	1
997	82	32.88972627	36	4	57	73	121	156	34	53	56	78	13	22	35.77777863	36.94444444	95	98	9	12	37	39	3.2	3.6	97	100	100	162	26	27.4	8.7	8.8	177	178	4	4.4	31.7	29.2	2.6	2.6	142	144	102	108	3.1	3.6	16	1	1
998	80	26.58726636	53	6	70	72	75	91	49	57	55	66	13	27	35.55555556	36.66666667	95	100	17	21	16	17	3.3	3.3	106	109	85	98	30.6	33.2	10.2	11.2	68	94	4.7	4.8	38.6	41.8	1.8	2.6	138	138	85	86	10.5	16.2	15	1	1
999	82	26.171875	36	3	73	100	75	166	31	71	44	90	16	29	35.22222307	37.66666836	84	98	13	14	30	35	0.7	0.8	101	105	138	214	31.7	33.2	10.2	10.6	328	387	3.6	4.4	39.8	84.4	1.1	1.2	145	145	51	53	15.9	15.9	20	2	1
1000	71	39.44779358	36	1	84	125	95	136	61	101	72	107	7	23	35.88888804	37.22222222	93	98	13	13	31	31	1.9	1.9	99	99	153	153	30	31.7	9.9	9.9	200	200	3.5	3.7	26.2	150	1.5	1.9	139	139	46	46	5.1	5.1	12	1	3
1001	75	27.91551882	45	5	86	113	56	128	37	64	44	86	18	41	35.55555556	37.16666751	86	100	14	19	28	31	1.1	1.5	97	100	119	155	17	25.4	5.8	8.9	319	339	4.1	4.7	35	37.1	1.4	1.5	139	140	23	30	12.6	17.1	25	1	1
1002	69	27.39817568	29	4	70	95	78	134	28	79	50	87	12	28	35.50000085	35.66666497	78	100	12	14	35	35	1.8	1.9	83	83	108	126	27.5	27.5	9.1	9.1	52	52	3.2	3.7	33	33	1.4	1.4	127	128	63	66	6	6	4	1	1
1003	69	25.4758295	34	4	81	90	76	100	50	73	58	78	11	26	35.33333249	35.61111026	96	100	15	18	21	24	1.9	2.2	88	93	116	179	26.9	28.8	8.5	9.3	104	121	3.8	4.7	33.4	34.5	1.4	1.5	123	127	61	62	5	5.6	8	1	1
1004	69	25.4758295	37	4	71	83	66	101	41	69	47	77	16	29	36.4999983	38.22222392	95	99	14	15	29	31	1.9	2.1	93	95	110	133	33.8	37.6	10.8	11.9	147	168	3.9	4.8	36.6	37.3	1.4	1.4	133	135	56	60	9.4	11.8	11	1	1
1005	67	25.40988689	48	10	70	75	63	99	27	56	33	82	9	25	35.5	37.72222222	82	100	20	25	20	23	3.6	4	96	98	212	244	30.8	33	10.3	11	321	327	4.2	4.2	22.9	33.4	1.4	1.4	137	137	23	28	12.8	18.4	22	2	1
1006	88	33.9100346	41	4	55	84	100	151	53	73	64	87	10	24	36.33333333	36.94444444	95	99	11	17	19	22	1.7	2	108	113	97	215	37.3	38.3	12.5	13.1	147	162	4.2	5.3	30.4	31.5	2	2	138	142	41	43	14.5	24.2	15	1	1
1007	87	26.90977604	29	3	70	75	90	119	38	67	51	80	13	24	36.0555564	37.55555471	90	100	12	15	22	25	1.3	1.5	104	107	88	93	26.1	28.1	8.3	8.9	240	259	3.6	4.2	39.2	38.8	1.4	1.4	137	140	22	25	10.3	10.8	2	1	1
1008	87	30.15915674	49	9	70	93	69	141	39	126	47	130	15	25	35	36.61111111	87	97	10	14	26	30	1.5	2.2	102	103	109	206	28.6	31.4	9.3	9.5	270	383	4.1	5	36.5	39.5	1.4	1.4	135	139	23	32	15	30.9	21	1	1
1009	75	46.77737312	54	10	56	97	62	191	22	87	58	120	9	25	36.11111111	36.70000076	90	100	14	19	23	24	2	2.3	101	102	141	183	29	32.1	9.5	10.9	192	196	3.9	4.6	77.7	136.6	1.3	1.4	135	139	41	44	9.6	10.6	2	1	1
1010	86	27.01618306	30	5	72	86	101	138	41	76	60	89	13	39	35.5	36.11111111	93	100	19	19	27	27	4	4	98	98	109	109	36.7	36.7	11.6	11.6	120	120	4.6	4.6	30.3	26.8	2.4	2.3	139	139	30	30	7.3	7.3	15	2	1
1011	86	33.46780887	37	4	61	83	77	138	31	83	49	90	14	39	36.11111111	37.33333164	96	100	16	18	29	30	4	4.3	90	92	81	104	24.7	26.6	8.3	9.2	178	193	4.3	4.6	37.6	45	2.2	2.9	131	133	81	83	5.6	6.2	9	2	1
1012	59	27.51484793	18	3	79	110	90	182	46	143	55	153	9	25	36.27777947	37.44444529	92	100	12	13	30	30	0.9	0.9	101	102	87	103	31.9	34.4	10.8	11.5	172	201	3.5	4.1	40.1	97.9	1.4	1.5	140	140	17	19	4.9	5.3	6	2	1
1013	79	35.56478487	36	6	55	103	115	181	39	65	60	94	14	23	36.16666582	38.77777947	96	100	14	15	31	33	3.5	3.6	89	91	166	193	27	27.7	8.7	8.9	183	203	3.9	4.3	37.2	150	1.5	1.8	131	134	83	85	8.8	9.4	4	1	1
1014	75	30.05108051	56	12	70	70	63	143	39	69	46	82	14	29	36.88888974	38.88888889	81	100	17	18	31	31	2.9	3.3	90	95	108	117	35.3	35.9	11.7	12.5	175	180	3.6	3.9	46.8	150	1.4	1.6	135	139	53	58	11.3	11.9	30	1	1
1015	84	25.71943812	39	4	78	135	75	112	48	81	58	88	15	35	35.55555556	36.16666582	95	100	15	16	22	23	2	2.3	97	99	127	210	41.9	43.9	13.1	14.2	137	137	3.7	4.2	45.4	45.4	1.6	1.6	132	132	45	50	4.9	6	7	1	1
1016	73	32.55625079	34	3	64	92	101	149	35	67	62	81	17	44	35.88888889	37.05555556	92	100	12	15	29	30	3.1	3.1	97	98	99	114	27.8	28.9	8.8	9.1	361	407	4.5	5.1	27.6	28.3	1.7	1.8	134	136	74	82	12.1	13	14	1	1
1017	77	29.61580592	51	9	59	98	97	156	23	80	41	85	19	31	36.55555556	38.77777778	91	100	14	15	28	29	3.3	3.6	92	94	149	252	29.9	30.1	9.6	9.8	276	291	4.6	4.8	27.4	62	1	1	129	133	70	71	11.5	14.3	17	2	3
1018	77	25.80650323	38	5	65	77	115	164	27	68	49	78	10	25	35.44444444	36.88888889	92	100	19	23	30	30	4.9	5.4	83	88	176	235	27.7	32.3	8.6	9.9	340	479	4.1	4.3	23	23	1.2	1.2	132	133	106	116	8.4	10.3	23	2	3
1019	35	27.99302203	16	3	83	108	87	200	46	156	57	165	16	38	36.44444444	37.61111111	91	100	13	13	27	29	0.8	0.8	98	98	107	128	25.4	27.3	8.2	8.2	483	483	3.5	3.7	79	79	7.6	7.6	134	136	11	11	4.7	4.7	16	2	1
1020	76	22.67573696	35	5	75	78	74	136	39	84	47	97	12	27	36.27777778	36.88888889	91	98	13	14	30	31	1.6	1.6	102	103	87	92	41	44.9	13.6	14.8	178	182	3.6	4.2	44.2	98.7	3.1	3.5	142	143	33	34	7.4	7.6	8	1	1
1021	81	33.77777778	37	5	65	74	98	130	41	75	57	79	16	25	36.38888889	36.88888889	92	98	16	16	24	24	1.4	1.4	100	100	100	100	31.5	31.5	10	10	87	87	4.5	4.5	36.7	36.7	2	2	135	135	33	33	11.2	11.2	9	2	1
1022	81	27.63188112	56	5	49	100	65	104	30	55	40	65	11	26	34.72222222	35.61111026	88	100	12	16	30	31	1.9	2.6	94	101	120	226	25.2	27	8	8.5	234	264	4.5	4.8	36.8	150	1.7	1.8	132	142	73	76	7.1	8.4	12	1	1
1023	84	25.80645161	38	1	71	101	92	144	32	95	48	101	13	27	35.44444444	37	92	99	10	14	29	32	0.8	1.1	97	105	99	277	23	29.5	6.9	9.8	195	263	2.9	3.3	19.9	20.8	1	1.1	140	142	35	55	10.9	13.1	9	2	1
1024	84	26.63891779	31	2	65	85	99	129	42	64	62	78	20	26	35.44444444	36.11111111	95	99	14	15	27	27	1.1	1.2	100	100	157	204	30.4	34.1	9.7	11.2	197	212	3.3	3.9	22.4	23.9	1.1	1.1	137	139	20	23	13.1	17.6	6	2	1
1025	87	27.18089991	37	3	65	78	95	141	40	94	54	84	15	31	35.83333333	36.72222222	88	98	12	16	22	27	1.8	2	109	110	99	106	34.1	35.8	11.6	11.9	181	184	3.9	4	27.8	150	1.1	1.5	144	144	34	36	6.2	6.6	12	2	1
1026	79	29.296875	41	5	86	119	77	119	49	80	57	85	13	28	36.66666667	36.88888889	92	100	11	12	30	33	0.6	0.6	107	116	178	187	29	30.8	8.3	9.1	339	375	3.4	3.8	38.2	38.4	2.5	2.8	145	156	39	54	7.9	9.7	15	2	2
1027	75	24.90582248	59	8	59	117	56	116	29	66	35	74	10	22	35.83333333	36.5	94	100	14	16	19	21	4.2	4.4	109	111	75	100	28.3	30.8	8.8	9.5	287	299	5	6.5	39.4	39.4	1.2	1.2	140	140	57	58	7.1	7.4	18	1	2
1028	78	43.73906455	46	4	66	105	65	159	28	87	39	120	13	28	36.11111111	37.33333333	86	100	11	11	32	32	1.1	1.4	100	103	154	159	27.6	27.6	9.2	9.2	299	299	4.2	5.2	25.6	25.6	1.2	1.2	139	141	41	46	9.1	9.1	6	2	3
1029	87	19.83471074	33	3	91	120	97	138	51	77	62	89	18	41	36.11111111	37.44444444	96	100	15	16	23	26	0.8	1	101	107	80	99	23.9	30.4	6.9	7.3	245	297	3.9	4.6	67.7	66.4	1.3	1.4	138	142	14	17	7	7.9	4	2	1
1030	56	27.63605442	22	4	95	126	79	143	48	73	58	97	11	25	37	39.16666667	94	100	7	8	28	30	0.8	0.9	101	106	89	196	25	40	8.8	13.2	113	153	3.4	3.8	33.7	36.6	1.3	1.5	136	142	12	19	8.1	12.1	18	1	3
1031	62	29.76005952	24	2	77	89	102	147	36	67	54	111	17	29	36	36.88888889	97	100	10	10	29	30	1.2	1.3	103	104	148	265	26.5	29.3	9.2	9.2	344	439	4.3	4.4	29.2	29.2	1.1	1.1	138	140	41	44	9.5	9.9	29	2	3
1032	62	32.53766508	74	11	92	120	87	165	42	76	56	104	11	39	35.55555556	37.77777778	97	100	11	12	23	24	1.8	2.5	98	108	100	261	23.5	34.2	7.9	11.6	136	203	4.5	6	31.1	31.8	1.1	1.2	134	138	48	51	17.6	24.7	29	2	3
1033	80	30.22222222	29	1	62	85	116	161	46	80	66	99	12	26	36	36.66666667	90	95	17	17	24	26	0.7	1	103	106	130	153	33.7	35.8	11.4	12.1	213	238	4.5	5	25.2	25.2	1	1	141	142	17	23	6.2	6.3	14	2	1
1034	52	41.66140639	27	4	58	82	115	161	41	67	65	84	12	27	37.66666667	38.88888889	93	100	12	19	25	30	2	2	99	102	190	198	19.6	30	7.2	9.9	144	195	4.7	4.8	32.6	33.9	1.4	1.6	138	139	34	35	8.1	8.5	10	1	1
1035	88	32.25812903	32	3	57	68	110	153	43	97	65	107	17	26	36.55555556	37	86	100	14	16	30	32	1.9	1.9	98	102	133	140	31.1	34.9	10.1	11.3	190	205	3.7	4.6	30.1	37.2	1.1	1.1	140	143	38	49	2.7	5.4	14	2	1
1036	67	31.66902569	32	2	79	95	88	137	36	67	47	85	17	24	35.61111111	37.5	97	100	12	15	26	29	1.3	1.4	97	101	44	201	28	32.8	8.8	9.5	288	358	3.6	3.7	24.6	26.1	1.4	1.5	132	139	43	45	22.1	26.8	27	1	3
1037	67	34.51567968	36	7	77	119	75	166	33	76	43	98	14	32	37.05555556	38.77777778	97	100	14	17	22	24	2.2	2.5	108	108	50	106	27.2	31.2	8.5	10.1	251	289	3.9	4.3	28.1	52.3	1.3	1.6	140	145	61	63	10.3	11.5	21	1	3
1038	89	24.5523907	66	8	49	80	43	124	20	80	26	89	14	33	35.72222222	35.72222222	29	100	21	21	21	21	1.6	1.6	89	89	153	169	35	35	12.3	12.3	186	186	4.6	4.6	23.6	23.6	1	1	126	126	49	49	9.6	9.6	23	1	1
1039	63	28.15749576	35	0	91	130	120	158	55	119	72	125	13	39	36.11111111	37.11111111	84	98	11	16	31	31	0.7	0.8	93	99	99	106	40.5	42.5	12.7	13.5	375	396	4.6	5	22.7	22.7	1.1	1.1	135	136	26	29	12.8	15.1	19	1	1
1040	77	28.31371223	74	10	9	127	62	147	14	96	29	197	15	53	35.05555556	35.66666667	2	100	21	32	12	19	1.9	2.5	96	103	149	276	30.3	32	10	10.5	213	265	3.9	6.1	22.7	26.9	1.1	1.2	134	138	53	55	15.9	20.4	4	1	1
1041	86	33.05785124	39	1	91	118	86	122	44	70	32	80	19	34	36.72222222	37.33333333	95	98	12	23	15	25	0.8	0.9	105	106	113	278	26.6	32.3	8.3	10	195	247	3.4	6	27.8	27.8	1.1	1.1	136	139	18	21	7.5	14.3	10	2	1
1042	88	25.2493372	32	3	85	119	98	141	51	84	65	95	26	41	35.72222222	36.55555556	91	100	9	12	35	38	0.7	0.7	92	99	125	213	36	39.5	11.8	13	232	261	3.6	6.1	35	36.5	3.3	3.5	141	141	18	19	6.7	7.2	13	2	1
1043	77	25.38427853	37	7	70	96	90	156	35	92	49	101	15	31	35.66666667	36.66666667	90	100	11	11	34	34	1.9	1.9	94	96	104	114	31.9	32.1	10.5	10.8	19	27	3.7	4	24.2	25.2	1.2	1.3	135	137	54	55	15.7	16.2	24	2	1
1044	87	20.56126561	55	8	83	102	96	133	46	66	60	77	20	35	36.77777778	37.05555556	86	100	12	17	31	36	2.3	3.3	96	98	71	84	23.8	25.6	7.3	7.9	110	131	3.2	5.9	37.6	37.6	1.2	1.2	139	140	19	32	20.7	26.4	11	1	1
1045	76	37.46345383	42	5	50	78	154	203	47	81	76	102	13	29	36.11111111	37.05555556	92	100	8	11	29	31	0.7	0.8	108	111	114	168	21.3	29.7	7	8.4	106	235	3.1	4.1	21.6	29.2	3.1	4	145	146	39	46	5.2	5.3	3	2	2
1046	77	22.95908766	33	10	87	89	81	116	35	52	56	88	16	16	36.11111111	37.29999924	89	100	17	17	20	21	0.8	1	101	110	98	199	18	36	6.1	12.1	138	180	3.3	5.2	49.2	88.5	1.6	1.9	135	141	12	15	13.3	18.9	6	2	1
1047	66	35.62201896	26	1	84	106	90	122	33	77	51	82	19	34	36.27777778	38.72222222	96	100	12	18	26	35	0.7	0.8	94	102	183	247	33.4	37.2	10.7	12.1	204	245	3.9	4.7	23	23	1.1	1.1	137	141	15	18	11.3	17.4	7	2	1
1048	66	38.29367038	37	1	67	92	97	156	29	79	49	85	18	33	35.77777778	36.88888889	92	100	9	18	29	37	0.8	0.9	96	98	111	281	30.2	34.9	9.9	11.3	176	213	4.5	6.1	23.9	25.8	1.1	1.1	139	140	28	31	8.4	12.5	7	2	1
1049	66	37.02161137	73	10	72	84	84	156	36	69	51	97	10	69	36.5	38.7	87	100	10	13	24	30	0.6	0.9	99	108	104	154	20	30.2	6.7	10	175	216	4	5	24.9	37.9	1.1	1.3	135	139	24	31	5.8	11	5	2	1
1050	81	18.74499852	48	7	57	80	69	126	30	70	49	80	13	33	35.44444444	36.38888889	84	100	18	20	25	29	4.9	5.5	95	99	88	122	36	40.3	11.8	12.5	140	151	6	6.6	30.3	31.9	1.2	1.2	135	139	43	49	4.9	6.4	23	1	1
1051	62	27.16049383	34	8	74	89	81	134	46	78	58	98	10	22	35.22222222	37.16666667	93	100	8	16	23	27	1	1.3	106	111	115	221	27.7	39.1	9.4	13.8	117	199	3.8	4.8	29	30.5	1	1.5	138	141	14	19	6.2	13.7	6	1	2
1052	72	25.62250022	51	8	69	75	83	109	13	46	38	67	13	25	34.16666667	35.88888889	90	100	15	16	24	25	3.4	3.7	100	100	92	131	27.4	28.6	8.8	9	140	161	3.9	4.5	38.1	29.7	1.5	1.5	135	136	74	76	10	10.6	13	1	1
1053	85	26.93255554	47	6	57	73	74	117	45	90	55	95	15	35	35.27777778	36.16666667	90	98	14	14	24	26	1.1	1.4	105	107	77	99	36.4	36.4	12.1	12.1	135	135	4.1	4.6	47.3	47.3	2.4	2.4	140	142	24	26	4	4	11	2	3
1054	83	28.15311753	32	2	43	73	114	179	38	67	60	95	11	28	36.55555556	38.88888889	88	99	17	17	26	26	1.6	1.6	104	104	106	106	31.8	31.8	10	10	232	232	3.7	3.7	48.5	138.7	2.4	2.5	143	143	47	47	7.7	7.7	12	1	1
1055	80	24.21306618	61	7	44	57	67	91	38	50	46	60	10	22	35.55555556	35.77777778	81	100	15	20	20	23	4	4.3	105	107	90	111	28.4	32	9.4	10.6	90	104	4.8	5.1	34.2	34.8	1.6	1.7	137	143	108	109	5.2	6.3	10	1	1
1056	71	18.44875739	48	6	56	65	111	187	39	93	57	106	13	22	35.77777778	37.33333333	91	99	16	18	31	34	4.2	5.9	93	93	78	102	29.1	32.2	8.8	10.1	303	336	3.8	5.1	29.1	29.1	1.2	1.2	137	139	27	36	6.8	12.7	14	1	1
1057	79	30.61482136	53	10	67	81	90	142	37	73	53	83	15	26	35.16666667	35.16666667	92	100	22	33	11	17	4.7	5	101	103	145	282	25.2	29	7.8	9.6	285	316	4.3	5.1	42.4	43.1	2.2	2.4	137	142	89	94	8.3	9.6	23	1	1
1058	79	32.51520344	47	5	49	76	87	131	16	78	23	83	12	23	35.27777778	36.27777778	90	100	19	21	23	24	2.5	2.5	103	105	173	194	26.4	27.3	8.8	9	288	298	3.8	4.2	51.3	59.5	5.8	11.7	142	146	72	77	5.9	6	23	1	1
1059	77	34.36791383	41	5	69	108	95	165	40	93	56	117	10	32	35.8	37.3	95	100	10	11	23	25	1	1	100	112	74	213	23	34	7.6	11.6	79	192	3.3	6.7	31.6	34.2	1.3	1.4	137	141	19	21	8.1	28.7	21	2	1
1060	85	21.78853839	42	2	81	109	84	157	43	87	54	101	20	41	35.5	36.22222222	92	100	16	18	25	28	0.7	0.9	98	100	89	101	19.9	30.2	6.7	10.1	238	301	3.4	5.3	25.6	44.2	1.1	1.2	138	139	13	17	8.4	15.1	19	1	1
1061	87	25.84776822	53	13	62	97	70	121	45	108	60	271	8	20	36.11111111	38.66666582	95	100	11	12	23	24	0.6	0.9	101	109	92	212	23	36.6	7.5	12.2	132	191	3.3	4.7	30.5	36.8	1.7	1.8	134	140	17	19	9.8	13.1	16	2	1
1062	89	23.4796638	38	3	58	71	99	137	47	77	61	88	11	29	35.55555556	36.66666667	88	100	11	15	31	35	1.2	1.4	100	103	64	190	31.6	31.6	9.8	9.8	295	295	3.9	4.4	30.6	30.6	2.3	2.3	142	145	26	29	15.5	15.5	19	1	1
1063	83	29.51801182	63	5	89	105	68	138	41	110	51	116	13	22	35.77777778	37.11111111	93	100	19	23	21	25	3.3	4.6	94	96	140	178	29.5	30.8	8.6	9.4	221	264	4.4	5.3	36.3	41.1	3.2	4.1	131	136	81	126	28.2	28.6	16	1	1
1064	66	30.05108051	29	2	80	118	96	128	33	90	52	98	17	34	35.33333333	35.72222222	90	98	12	14	22	22	1.3	1.3	105	112	88	256	31.2	32	9.2	10.7	206	206	3.8	4.3	53	53	3.1	3.1	135	144	30	31	7.8	7.8	8	1	1
1065	78	25.86451247	41	3	62	82	71	146	38	76	50	96	8	25	34.72222222	37.55555471	95	100	10	11	21	22	0.8	0.9	97	110	93	185	19	34.5	6.2	11.1	209	262	3.5	5.4	41.9	46.1	1.3	1.4	129	134	6	8	14	29.9	18	2	1
1066	63	36.51256943	27	4	75	102	94	142	39	75	50	86	17	29	36.11111111	37.11111111	76	96	15	17	34	35	0.7	0.9	92	95	116	177	41	43.8	12.6	13.3	265	266	3.6	3.8	24.8	23	1.5	1.2	138	142	16	21	12.4	15.1	10	2	1
1067	81	26.86772952	48	4	52	73	69	117	30	95	41	99	15	22	35.66666667	36.77777778	97	100	15	30	15	20	1.8	3.2	100	112	163	167	27.6	36.6	8.6	11.6	135	248	3.1	3.6	32.3	37.2	2.5	3.5	141	144	44	54	7.1	10.5	20	2	1
1068	81	25.35405461	48	4	66	100	82	142	28	122	42	127	14	27	36.11111111	37	92	100	13	15	24	26	1.5	2.2	101	104	99	157	23.6	27.5	7.6	7.6	370	370	3.2	4.2	30.4	30.4	2.2	2.2	137	140	25	35	10.6	10.6	20	2	1
1069	68	41.66140639	47	12	65	93	96	153	46	85	61	97	14	25	36.77777778	37.5	95	100	12	15	24	26	1.5	1.6	104	106	89	132	37.1	40.4	13.2	14.4	114	121	3.7	4.1	27.5	29.3	1.1	1.1	139	142	22	27	9.1	13.6	14	1	1
1070	51	31.05540827	29	7	64	100	85	120	48	77	61	90	12	22	36.33333333	38	91	100	12	13	26	27	1.1	1.2	105	107	92	116	41	42.3	13.4	14	179	207	4	4.9	30.6	83	1.2	1.3	137	142	15	20	9.1	9.8	9	1	1
1071	69	60.28279258	23	3	88	118	79	116	20	72	44	79	21	39	36.05555556	37.11111111	92	99	16	18	22	24	1.3	1.3	101	105	180	227	29.4	31.5	10.1	10.7	305	361	3.8	4.2	36.9	97.7	1.5	1.6	137	141	25	26	10.4	13.6	3	1	1
1072	51	45.28853178	26	3	52	73	85	118	45	68	53	120	11	23	35.38888889	35.88888889	88	96	14	16	35	37	1.5	2.4	83	88	182	309	38	42.7	12.9	14.7	180	204	3.7	3.9	21	21	0.9	0.9	131	133	29	35	7.3	12.9	4	1	1
1073	79	31.40766481	54	10	55	68	70	161	46	91	54	107	7	24	35.61111026	36.33333418	96	100	16	18	16	18	2	2.2	107	110	106	129	46.6	48.5	15.5	16.1	158	186	4.5	5.2	28.2	30	1.2	1.3	137	139	53	65	8.6	12.3	24	1	1
1074	67	28.38140442	28	3	73	80	102	122	33	79	50	85	11	30	36.55555556	36.88888889	92	97	14	14	28	30	2.1	2.5	97	103	106	224	36	36	11.5	11.5	260	260	3.9	4	27.4	95.5	1.3	1	137	141	59	63	9.9	9.9	14	1	3
1075	50	25.38427853	42	6	65	100	108	190	44	125	59	132	8	28	35.66666667	37.44444444	92	100	22	23	18	21	7.8	7.8	100	101	157	198	17.3	26.1	5.8	6.6	218	309	3.5	3.9	23.7	25.6	1.2	1.2	138	139	82	84	15.3	22.7	12	2	1
1076	79	28.71972318	36	4	53	68	99	141	34	55	45	82	12	21	35.55555556	37.4	98	100	13	15	20	22	0.7	0.7	104	108	116	168	30.6	38	10.4	12.8	136	207	3.9	4.4	30.9	35.1	1.5	1.5	134	138	16	17	6	12.7	19	1	1
1077	89	24.51779595	67	10	71	146	65	143	46	96	51	108	13	32	36.88888889	38.3	91	100	14	17	25	26	1.5	1.8	99	102	216	300	37	39.8	12.2	13	133	142	4.2	4.2	28.2	28.2	1.1	1.1	137	138	33	37	9.7	10.7	22	1	1
1078	60	22.77323196	21	4	69	93	132	163	72	97	87	111	16	29	36.11111111	36.55555556	93	100	17	20	20	21	2.4	2.5	101	104	126	139	29	30.4	9.7	10	285	321	4.2	4.6	26.2	27.9	1.5	1.6	137	137	58	58	10.1	14.1	18	1	3
1079	85	25.89668802	51	6	84	113	91	126	35	106	45	110	15	30	35.55555556	38.22222222	92	98	11	15	31	35	2	2.1	98	99	95	126	46.3	46.6	14.7	14.9	124	134	4.4	4.6	43.1	46.1	4.6	4.6	139	140	46	49	12.8	14.1	24	1	1
1080	67	53.62913952	47	5	74	80	87	118	42	72	54	83	15	41	35.55555556	36.83333333	90	100	14	16	39	40	2.1	2.2	91	92	108	137	25.3	26	7.7	8	308	317	3.5	3.9	30.6	30.6	1.1	1.1	141	143	55	58	10.1	10.3	22	2	2
1081	84	20.32443826	64	8	94	131	83	113	42	85	51	89	17	32	35.38888889	36.55555556	84	99	11	15	24	25	2.5	3	104	106	69	106	24.3	28.1	7.5	8.4	351	406	3.5	4.5	31.8	32.7	1.5	1.7	138	141	42	43	4.5	6.1	29	2	2
1082	84	16.18427491	27	2	90	110	123	160	73	96	55	110	19	31	36.11111111	37	92	99	12	14	29	32	1.1	1.4	97	103	76	137	28.9	31.7	9.6	10.3	481	521	4.5	5.1	28.5	28.5	1.1	1.1	135	141	18	21	5.2	8.6	22	2	2
1083	85	28.99930748	39	1	51	86	86	137	33	85	46	91	17	28	35.27777778	36.22222222	88	100	9	11	24	28	0.5	0.7	87	91	97	138	40	40.1	13.4	13.9	293	298	4.4	5	29.3	29.3	2.5	2.6	119	126	15	21	7.4	7.7	12	2	1
1084	83	30.1102789	59	5	61	94	98	157	35	79	51	94	10	26	35.7	36.5	92	100	9	12	23	24	1.1	1.7	103	109	93	156	19	31.3	6.2	10.8	195	239	4	5	42	48.9	1.2	1.4	132	138	32	38	8.8	12.1	2	1	1
1085	76	30.078125	29	2	60	72	98	133	32	63	50	81	6	19	35.83333333	36.44444444	94	100	10	10	28	30	0.6	0.6	98	101	94	157	30.3	35	10.3	11.7	155	161	3.9	4.3	25.5	25.8	1.2	1.2	137	137	12	13	7.4	8.8	7	2	1
1086	44	32.54800084	23	2	59	110	82	131	44	85	60	92	8	23	36.5	37.4	81	100	12	16	24	25	1	1	97	106	97	222	32.9	47	11.6	15.8	118	213	3.4	5.6	23.3	27.6	1	1.1	133	136	14	20	5.9	7.7	2	1	3
1087	66	30.60153044	36	4	66	91	86	124	44	74	55	81	10	24	36.11111111	36.94444444	93	97	13	19	21	27	0.8	0.8	101	106	110	111	29.7	33.2	10.2	11.5	512	611	4.6	4.7	21.3	22.2	1.2	1.2	136	141	14	16	9.1	12.1	0	2	1
1088	83	31.86162949	32	5	59	74	122	157	37	60	60	86	16	25	36.05555556	36.66666667	94	98	16	18	24	24	3.6	3.9	95	96	95	125	26.7	27.6	9.3	9.4	494	497	3.6	4	29.1	58.3	1.1	1.2	131	134	68	69	6.1	7.6	24	2	1
1089	78	31.70203565	41	4	60	107	92	162	37	97	53	104	10	35	35.27777778	37.38888889	84	100	11	16	28	31	1.5	1.5	104	104	118	120	19.7	36.2	6.5	12.3	51	84	4.3	4.6	24.9	32.3	1.3	1.4	142	143	33	34	6.3	10.9	12	1	3
1090	81	42.33879436	41	2	55	81	74	155	48	90	39	105	13	33	36.11111111	37.11111111	92	98	15	15	21	21	1.9	1.9	107	107	151	151	37.9	37.9	12.6	12.6	180	180	4.7	4.7	25.1	25.1	1.1	1.1	138	138	47	47	7.3	7.3	7	1	1
1091	60	45.54179683	33	2	57	75	104	144	16	77	44	92	3	18	35.16666667	35.72222222	91	100	12	16	27	32	1.4	1.4	99	101	146	243	30.5	30.7	9.5	9.7	265	268	3.3	6.4	33.3	150	1.5	1.6	136	143	85	87	7.9	8	12	2	3
1092	81	23.828125	47	6	56	81	87	139	46	80	62	105	12	26	35.27777778	36.44444444	92	100	11	13	21	27	1.1	1.5	106	113	70	190	24	33.8	8.1	11	144	184	3.9	6.8	38.3	150	1.3	2.3	136	139	32	46	12.7	15.4	11	2	1
1093	61	52.41945968	44	4	74	91	61	102	21	78	32	82	6	25	36	36.77777778	99	100	15	22	23	28	1.7	1.9	90	95	103	135	26.7	34.5	8.1	8.5	261	307	4.5	7.9	74.4	122	2	2.2	127	131	70	84	9.5	10.4	24	2	1
1094	39	22.5308642	24	4	68	94	142	176	87	108	103	122	14	24	36	37.38888889	90	100	22	25	24	28	13.5	15	96	98	93	131	31.2	33.3	9.5	10.1	345	393	5.4	7.9	29.3	35.6	1.3	1.4	139	140	55	62	5.1	6.5	20	1	3
1095	87	23.68060292	77	7	97	121	68	143	35	104	43	167	17	33	35.77777778	36.94444444	90	99	24	24	16	16	1.1	1.1	105	106	212	218	37	37	11.4	11.4	249	249	4.3	5.1	37.1	83	2.4	2.3	141	141	29	29	14.8	14.8	9	2	1
1096	77	34.41478165	48	4	76	112	95	141	55	84	70	107	14	33	35.5	36.66666667	89	100	18	21	26	33	3.8	3.8	97	100	99	118	32.9	36.1	9.6	10.1	130	141	3.8	4	34.9	38.2	1.9	2.2	142	144	113	119	5.9	7.1	19	1	1
1097	61	55.3965605	26	0	67	85	117	186	66	112	78	131	14	24	35.66666667	36.55555556	92	100	13	13	34	34	1	1	100	100	98	98	35	35	11.2	11.2	207	207	4.8	4.8	27.1	27.1	1	1	142	142	31	31	5.8	5.8	-7	2	2
1098	60	38.68463357	17	2	77	137	107	166	57	103	71	113	16	32	36.88888889	37.16666667	94	99	12	14	26	28	1	1.2	102	105	92	175	34.9	41	10.8	12.6	102	149	3.9	4.8	33.6	35.2	1.2	1.3	138	140	17	23	5.1	10.7	14	1	1
1099	80	29.62618822	39	5	70	91	90	131	42	75	54	80	12	22	35.33333333	36.72222222	92	100	14	18	31	33	4.4	4.6	88	90	140	220	31.1	31.1	10.7	10.7	122	122	3	3.8	40.3	35.2	1.4	1.4	133	135	107	109	7.3	7.3	20	1	1
1100	87	22.09317005	38	4	75	116	100	139	40	64	59	88	11	28	35.83333333	37.88888719	92	100	11	11	22	24	0.8	0.9	108	113	85	184	25	36	8.4	11.9	203	280	4.2	6.9	32.6	37.6	1.3	1.5	135	137	17	20	11	19.7	6	1	1
1101	77	41.64931279	45	5	56	106	110	199	35	133	55	137	14	27	36.61111111	37.77777778	88	99	14	14	37	37	1.3	1.3	95	95	151	151	33.5	33.5	11.1	11.1	247	247	3.9	3.9	27.9	27.9	2.1	2.1	142	142	60	60	10.9	10.9	15	2	3
1102	83	32.65306122	42	6	57	122	87	181	36	75	50	105	7	31	35.4	36.9	94	100	6	13	24	27	1.1	1.3	101	114	106	209	25.3	41	8.7	13.6	134	154	3.4	4.2	28.5	45.5	1.1	1.3	136	140	17	22	7.9	11.9	3	1	1
1103	86	28.66612918	31	4	69	113	74	119	41	88	58	100	13	26	35.55555556	36.44444444	91	99	13	19	20	26	1.2	1.3	96	100	150	304	32.8	34.1	10.7	11	311	342	4.1	4.3	27.4	27.5	2.1	2.3	133	135	18	21	6.9	11.3	15	1	1
1104	84	26.98961938	48	6	57	75	87	145	36	77	49	101	11	27	35.11111111	36.83333333	92	100	18	18	17	18	3.2	3.3	105	108	93	121	31	36.6	10.2	12	134	147	3	4.8	31.1	34	1.6	1.9	135	137	88	90	5.2	6.5	16	1	1
1105	84	32.11189314	52	10	67	80	84	118	42	69	55	79	14	25	35.55555556	35.55555556	93	100	19	22	19	22	3.7	4.6	98	99	109	137	33	35.6	10.8	11.6	116	132	3.8	5.4	34.6	37.1	1.8	1.9	135	135	75	94	5.8	7.7	16	1	1
1106	75	24.86082049	51	5	71	100	79	151	46	84	55	90	8	27	36.5	37.16666667	90	99	15	15	20	20	1.1	1.3	109	112	96	192	25.8	36.1	8.5	11.7	237	315	3.5	4.2	34	37.9	1	1.1	140	143	38	39	4.8	7.1	19	2	1
1107	64	35.64645727	44	6	86	108	84	131	46	64	56	82	8	34	35.22222307	36.55555725	94	100	14	15	21	22	3.1	3.1	104	109	98	221	20	31.7	6.5	10.6	296	345	3.6	5.1	36.7	38.6	1.4	1.6	137	142	48	52	19.3	24.4	15	1	1
1108	69	28.31371223	54	10	96	116	87	118	39	76	53	81	9	24	36	36.94444444	87	97	9	16	25	27	1	1.2	84	89	125	149	28.8	30.4	10.2	10.5	203	214	4.8	8.3	26.1	26.4	1.2	1.2	116	125	23	25	8.1	9.2	36	1	1
1109	80	28.49270404	51	8	85	93	87	142	35	67	53	79	13	25	35.61111111	35.61111111	89	100	16	18	25	27	2.9	2.9	90	92	117	239	26.5	29.1	9	9.7	124	143	4.4	5	31.7	31.7	1.3	1.3	127	131	68	78	8.9	10.4	9	1	1
1110	80	27.15187091	49	6	85	88	66	129	34	63	43	73	11	24	35.88888889	37.94444444	92	100	11	14	32	32	1.4	1.6	96	99	149	190	27.5	29.9	8.9	9.4	177	245	3.5	3.9	48.4	91.9	1.4	1.4	138	138	35	37	13.7	15.2	9	1	1
1111	63	26.44897959	48	1	107	125	87	119	45	87	61	108	24	43	35.94444444	37.44444444	94	100	17	21	17	20	0.8	0.9	99	100	126	170	25.6	28.6	8.3	9.3	418	426	4.6	5.3	27.9	34.6	1.4	1.5	131	133	35	36	11.5	12.9	31	1	1
1112	65	37.84839515	26	6	66	79	103	153	52	74	68	100	17	35	35.77777778	37.44444444	95	100	15	18	25	29	1.7	2.2	101	103	221	231	26.3	30.2	8.9	10.3	172	207	3.7	4.2	24.8	25.3	1.3	1.3	140	143	48	50	12.8	19.2	12	2	2
1113	65	33.77777778	29	4	74	98	97	137	33	72	52	108	13	39	36.44444444	37.66666667	92	98	14	17	24	25	1.8	1.8	103	105	114	114	26.3	26.3	8.5	8.5	280	280	3	3.8	26.9	51.5	1.1	1.2	139	140	41	49	12.3	12.3	12	2	2
1114	65	32.5050923	40	4	59	89	74	125	41	70	50	84	18	30	36.66666667	37.16666667	94	100	17	23	24	27	2.2	2.6	92	101	128	403	23.9	25.3	7.9	8.1	367	460	4.7	4.8	28.7	29.8	1.9	2.1	135	141	57	61	16.3	17.2	12	2	2
1115	37	30.86303587	32	5	108	144	110	160	85	122	90	130	16	36	35.88888889	37.05555556	93	100	14	16	27	28	0.7	0.7	103	105	112	141	24.9	26.3	8.9	8.9	16	18	3.6	4.5	24.3	24.3	1.2	1.2	142	143	10	11	0.5	0.6	13	2	2
1116	80	30.36740767	39	4	70	94	85	121	36	100	44	104	13	31	35.94444444	36.72222222	92	100	14	16	29	32	3.3	3.4	92	93	90	90	23.8	23.8	7.8	7.8	194	194	4.8	4.9	34.4	27.4	1.6	1.4	132	134	87	91	5.3	5.3	19	1	1
1117	80	30.36740767	35	4	70	80	91	129	31	72	46	80	12	22	35	35.88888889	96	100	12	13	33	34	2.2	2.6	94	97	97	119	28.4	31.6	9.3	10.4	230	251	3.8	4.1	37.1	37.1	2.1	2.1	136	139	72	78	5.5	7.3	19	1	1
1118	80	29.41842618	38	6	73	100	98	136	41	67	56	81	14	29	35.88888889	36.77777778	90	98	14	18	30	34	1.8	2	94	95	90	147	31.2	31.2	9.9	9.9	141	141	2.8	3.5	44.2	150	2.6	2.3	136	140	77	81	6.8	6.8	20	1	1
1119	81	23.82495297	27	3	60	85	101	156	45	97	61	107	10	31	35.55555556	37.22222222	91	100	8	15	31	37	1	1.2	95	105	133	477	32	32.2	10.1	10.1	161	172	3.7	4.1	35.5	35.8	1.2	1.2	132	147	21	24	6.1	7.5	13	1	1
1120	80	19.75810403	56	4	62	106	95	150	34	76	53	98	16	32	35	35.61111111	95	100	13	27	17	31	1	1.3	100	105	161	410	32.6	35.3	11.2	12	270	287	3.1	4.8	33.5	38.9	1.2	1.2	140	146	29	33	7.8	13.4	20	2	3
1121	52	54.32098765	15	2	67	86	101	137	55	89	67	94	11	24	35.88888889	36.61111111	86	92	7	8	47	48	0.8	0.9	88	88	99	106	31.7	31.7	10.4	10.4	178	178	3.1	3.3	37.7	29.6	2.6	2.6	139	141	15	16	5.5	5.5	14	1	3
1122	76	24.56747405	46	5	65	93	70	153	37	86	50	100	12	27	35.88888889	37.70000076	97	100	8	8	24	25	0.9	1.2	99	112	75	152	33	53	11.3	17.8	157	174	3.3	7	32.4	55.9	1.3	1.7	136	139	19	37	12	15	0	1	1
1123	59	40.06566655	43	7	61	73	98	152	45	81	54	85	8	20	37.22222222	38.44444444	91	99	19	21	14	15	4.1	4.9	109	114	86	157	32.9	40.7	11	13.5	183	223	4.8	8.2	27.6	41	1	1.1	137	143	93	96	7.8	9.8	19	1	1
1124	84	31.64428577	41	5	66	97	87	121	28	77	9	176	15	28	35.33333333	36	91	99	12	13	31	31	2.3	2.7	99	102	90	127	32.3	36.8	10.3	11.5	123	132	4.8	4.9	38.7	38.7	2.8	3.1	137	141	88	91	5.5	6.1	10	2	1
1125	71	49.5701072	50	6	58	71	114	154	30	88	56	102	14	23	35.83333333	36.16666667	88	100	18	20	17	19	4.9	5	109	110	81	105	26.9	31	8.4	10.3	166	194	6.2	6.5	32.7	34.2	1.5	1.5	139	141	88	92	7.9	9.2	16	2	1
1126	79	22.14532872	44	4	61	80	125	155	52	113	71	116	14	30	36.11111111	37	98	100	10	29	19	32	2.9	6.3	96	98	88	94	31.9	34	10.4	10.8	198	210	3	4.5	33.2	150	1.6	2	137	141	19	43	6.8	7.3	14	2	2
1127	57	37.24277238	29	3	66	91	90	149	47	85	58	100	9	19	36.11111111	37	91	99	16	20	23	24	1.3	2.2	94	100	184	263	42.5	43.7	13.3	14	183	235	4.1	6.3	30.7	30.7	1	1	129	136	35	43	7.4	9.4	19	1	2
1128	85	26.40235457	50	5	42	57	75	116	33	73	46	115	8	24	36.11111111	36.44444444	89	100	14	15	33	34	2.3	2.8	84	85	111	117	28.8	28.8	9.2	9.2	204	204	4.4	4.6	36.9	36.9	1.3	1.3	127	129	61	67	7.4	7.4	22	2	1
1129	82	26.37023814	40	6	60	99	97	135	35	57	53	77	6	23	35.33333333	36.72222222	93	100	9	13	22	23	1.3	1.3	109	114	85	215	21	30.5	7.1	10.4	70	128	3.2	5.4	29	58.2	1.2	1.7	136	143	30	32	4.7	8.8	6	2	1
1130	77	27.18089991	44	3	48	99	77	206	32	58	46	103	9	24	36.72222137	39.44444444	93	100	9	13	22	30	0.7	1.1	98	111	109	212	20	31.8	6.6	11.2	99	218	3.9	5.1	30.2	35.5	1.1	1.4	133	139	24	43	4.3	9.4	21	1	3
1131	81	26.16533326	49	3	70	71	75	110	35	79	48	84	11	22	35.33333333	36.11111111	93	99	14	18	21	33	1.5	2.1	84	96	104	143	27.1	27.1	8.7	8.7	215	215	3	4.6	38.1	53.7	2.6	2.6	129	131	44	96	7.5	7.5	23	1	1
1132	61	30.44044969	35	4	87	114	81	124	56	91	59	95	11	29	35.16666667	35.8	92	100	15	23	18	24	2.6	3	100	102	86	122	39.3	45.9	12.6	14	204	284	3.9	5.4	36.2	63.2	3	3.7	136	139	68	77	10.1	12.6	11	1	1
1133	61	27.16049383	35	5	80	100	79	119	44	64	55	80	14	23	36.16666582	37.77777778	97	100	11	13	24	25	1.6	1.8	98	108	86	180	20	30.4	6.6	10.8	188	236	3.7	4.8	31.7	39.9	1.3	1.4	131	138	38	43	14.1	17.6	15	1	1
1134	61	26.13573964	29	3	71	93	93	145	53	93	62	106	16	26	36.33333333	37.6	93	100	14	16	30	32	1.6	1.8	97	100	140	159	32	32.4	10.7	10.8	213	213	3.8	4.1	46	52.4	1.4	1.4	139	143	35	37	9.1	9.1	15	1	1
1135	60	24.51553132	33	3	62	74	102	175	56	94	72	113	10	24	35.05555556	35.72222222	94	100	15	17	20	23	2	2.1	97	98	69	92	28.2	29.6	9.3	9.6	148	179	5.5	5.9	32.1	32.1	1	1	128	130	95	96	1.7	3.3	29	2	3
1136	60	20.02677207	43	9	82	101	78	124	38	74	46	80	15	27	36.5	37.61111111	94	100	16	18	21	25	2.1	2.2	106	108	79	101	23	31.7	7.6	10.3	102	145	5.1	5.6	30.7	83	1.1	1.3	142	143	120	125	3.4	3.7	29	2	3
1137	60	25.20610967	31	8	60	94	72	117	39	76	46	85	13	22	36.33333333	37.27777778	95	100	15	18	23	27	5.9	6.4	95	96	86	140	22	27.3	7	8.6	196	218	3.5	4.1	29.3	29.9	1.1	1.2	131	135	46	53	5.3	8.6	20	2	3
1138	55	29.86055123	52	11	64	88	107	137	53	79	66	99	12	21	36.55555556	37.90000153	88	100	13	13	23	24	0.6	0.8	106	110	96	140	32	43	10.7	14.3	163	202	3.2	5.5	26.5	30.6	1.1	1.1	139	142	13	16	14.1	28.3	-1	1	3
1139	72	44.28580286	56	10	67	101	99	137	43	73	5	92	13	23	35.11111111	36.33333333	93	100	14	18	33	37	2.5	3.1	87	96	93	145	32.3	32.3	10	10	198	198	3.2	4.1	24.5	64.5	2.3	7	137	143	66	71	7.8	7.8	19	1	2
1140	88	26.57589059	39	6	60	70	110	155	54	84	71	93	10	31	36.44444444	37.33333333	91	100	10	11	33	38	1.3	1.5	97	100	95	142	37.1	41.4	12.1	13.1	107	120	4.1	5.8	31.1	31.1	1.2	1.2	138	145	25	27	4.3	7.9	18	1	1
1141	82	26.82742078	74	9	50	93	101	176	35	58	54	87	11	30	35.90000153	37.44444444	94	100	13	13	22	24	1.2	1.4	99	107	80	189	26	36	8.7	12	246	271	4.5	5.6	36.9	41.9	1.3	1.5	132	135	39	40	11	14.9	14	1	1
1142	71	26.37056314	26	2	38	64	100	139	45	61	62	79	15	43	36.44444444	37.5	93	97	9	11	26	30	0.7	0.8	101	105	84	108	30.3	34	10.6	11.7	116	135	3.5	4.3	50.6	56.8	1.6	1.6	136	138	17	19	8.5	11.5	13	1	1
1143	71	23.67125363	41	10	52	95	92	135	44	68	63	83	8	21	37	37	93	100	9	10	23	24	0.7	0.9	106	113	87	152	31.2	39	10.7	13.1	92	96	3.6	5.8	36.5	40.1	1.4	1.5	137	142	17	25	9	12.6	13	1	1
1144	74	19.67777373	28	2	62	93	90	193	46	109	58	127	15	33	35.61111111	36	90	100	17	20	21	26	1.3	1.5	100	104	87	113	33.4	33.4	10.7	10.7	502	502	3.8	4.5	24.8	24.8	1	1	139	141	21	23	13.2	13.2	27	2	2
1145	53	24.61810377	80	17	60	92	43	169	38	140	40	148	9	28	32.4	36	76	100	26	37	8	23	1.6	2	98	109	123	376	25	36.5	8.4	10.5	118	334	3.4	8	40.1	150	3.5	7.4	135	145	48	55	8.4	19.3	33	1	3
1146	76	37.0877744	51	6	59	72	90	141	39	60	56	81	7	28	35.83333333	36.83333333	84	100	13	15	32	33	1.3	2.7	91	98	91	157	37	42.6	12.2	14	266	273	3.6	6.1	22.9	22.9	1.2	1.2	136	141	47	58	10.5	14.9	12	1	1
1147	67	46.54550325	48	7	113	141	84	116	33	81	44	85	22	36	35.55555556	37.22222222	88	95	17	28	14	24	1.8	2	91	95	152	224	39.8	40.2	12.4	12.5	100	119	3.5	5.8	38.4	127	3	3.4	127	131	70	75	24.2	27.9	15	2	1
1148	67	29.73475335	28	1	63	128	120	163	57	81	74	101	12	29	35.77777778	36.16666667	92	98	14	16	22	25	1.2	1.4	103	105	171	226	31.6	34.8	9.9	10.8	229	254	4.4	4.9	31.5	49.4	1.8	2.4	137	139	28	34	5.8	9.5	24	1	1
1149	80	28.34185537	34	5	63	88	89	171	35	81	51	101	8	26	35.9	38.3	91	100	9	9	21	24	1	1.2	108	113	88	166	28.6	38	9.8	12.8	115	120	3.6	5.6	39.3	41.6	1.4	1.5	136	140	19	22	7.9	10.5	12	1	3
1150	49	23.4645798	25	1	98	125	88	137	59	96	66	105	21	41	35.83333333	36.66666667	89	100	13	16	17	23	1.1	1.1	105	109	113	121	42.1	43.5	14.4	15.2	231	234	4	4.8	32.4	82	1.4	1.4	137	139	18	21	7	7.2	5	1	3
1151	67	34.15984793	23	4	87	115	96	134	43	84	60	98	8	32	34.83333333	37.05555556	90	100	16	19	21	29	1.3	1.4	94	95	155	231	34.1	38	11.7	12.6	221	266	3.9	4.4	32.6	45.4	1.4	1.9	131	135	22	24	8.3	8.7	12	2	2
1152	88	36.70957203	48	8	60	69	89	156	42	81	59	97	15	22	36.27777778	38.27777778	93	100	11	19	21	24	0.9	1.2	107	109	131	319	30.9	44.8	11.1	14.7	132	181	3.2	4.8	24.6	27.3	1.1	1.3	141	142	16	17	8	22.7	6	2	1
1153	88	36.31904467	37	3	60	96	79	143	34	75	45	80	13	36	36.55555556	38.55555556	89	97	13	13	26	26	1.6	1.6	105	105	90	90	34.1	34.1	11.8	11.8	109	109	3.8	3.8	29.1	29.1	1.3	1.3	140	140	34	34	7.7	7.7	14	2	1
1154	52	37.24277238	30	2	86	100	81	107	56	85	65	96	18	39	36.66666667	37	90	96	13	15	24	25	0.9	1	101	105	95	276	28	37	9.4	12.6	194	273	4.2	5.8	24.3	36.7	1.2	1.4	134	138	26	29	12.1	40	6	1	1
1155	42	27.75487645	22	3	71	101	123	189	54	98	71	114	15	24	36.11111111	37.5	90	97	17	21	16	18	4.7	4.9	110	112	110	126	19.7	24.4	6.5	7.9	290	441	4.6	4.7	40.3	40.3	2.7	2.7	141	143	43	49	11	14.8	16	1	3
1156	42	25.61988595	33	4	88	120	124	182	60	101	76	120	13	25	36.61111111	37.88888889	88	98	23	23	19	19	6.8	6.8	99	99	118	118	29.2	29.2	9.6	9.6	260	260	5	5	28.5	54.8	1.4	1.2	136	136	70	70	11.6	11.6	23	1	3
1157	70	29.296875	29	3	71	84	82	127	35	80	51	92	14	29	36.16666667	37.11111111	94	100	14	14	23	25	1.8	1.8	102	106	183	241	31.5	31.5	9.9	9.9	216	216	4.4	7.2	29.1	29.1	1	1	134	139	24	26	7.3	7.3	12	2	3
1158	81	23.56663223	46	5	60	89	70	122	13	71	20	77	14	31	36.55555556	36.83333333	94	100	19	25	17	26	2.9	5.4	97	97	168	183	30.8	31.5	8.8	9.2	354	453	4.2	6.1	43	59.8	5.2	7.04	133	138	19	43	12.9	23.7	14	1	1
1159	74	23.87511478	44	3	63	88	73	124	36	63	56	97	15	22	36.38888889	38.27777778	74	100	15	21	20	23	2.3	3.1	97	105	84	199	32.3	37.9	11.2	13.4	202	288	3.8	4.8	25.6	85.2	1.2	1.3	133	136	72	82	14.3	18.7	16	1	1
1160	60	33.59375	53	7	52	71	49	156	16	47	22	106	11	24	36.88888889	37.44444444	79	96	21	21	16	16	3.5	3.6	102	102	122	140	24.4	26	8.2	8.7	184	186	4.1	4.1	54.8	61.7	1.9	2	130	135	103	106	10.9	11.8	21	2	1
1161	60	30.1102789	40	9	46	66	108	162	33	54	54	90	8	19	35.27777778	37.11111111	99	100	12	12	26	28	1.5	2	101	104	96	185	24.1	30.3	7.6	9.8	190	258	3.5	5.3	44.8	44.8	1.4	1.4	134	140	12	18	14	14	21	2	1
1162	60	31.31638916	41	4	80	86	67	103	36	67	44	76	11	24	36	36.66666667	99	100	14	14	23	23	1.6	1.6	94	94	183	183	27.6	27.6	9.5	9.5	150	150	4.9	4.9	29.8	29.8	1.2	1.2	126	126	49	49	10.7	10.7	12	1	1
1163	60	31.63271633	48	9	77	103	66	139	38	81	3	89	8	26	36.1	38.44444444	90	100	12	16	27	29	1.6	1.6	94	97	191	244	37	51	12.4	16.9	157	178	4.1	4.7	38.7	150	3.4	3.5	132	137	54	58	12.5	12.7	12	1	1
1164	48	70.70854638	24	5	62	94	113	165	56	103	65	111	15	39	37.27777778	38.83333333	84	100	16	16	25	27	1	1.2	101	101	115	125	38.6	42.3	14	14.8	204	243	3.2	3.9	24.1	24.1	1.3	1.3	138	140	9	16	8.1	9.3	3	1	2
1165	54	22.75156931	20	2	54	76	99	137	55	99	64	110	12	35	35.88888889	36.72222222	94	99	11	13	26	27	1.5	1.7	103	107	97	99	42.5	44	14.2	14.7	180	197	3.6	4.4	35.5	59.5	1.8	2	139	140	22	23	6.8	7.7	28	1	1
1166	65	27.14798329	49	8	98	118	94	171	44	82	53	107	8	28	35.55555556	37.83333333	90	100	20	24	23	28	6.8	10.8	94	102	115	184	37.1	53.9	12.6	17.2	217	388	4.3	7.8	20.1	20.1	0.9	0.9	136	142	38	74	14.7	19.4	20	1	2
1167	85	24.77494432	36	2	64	90	127	195	57	132	73	137	17	33	35.55555556	36.11111111	90	100	13	14	25	27	1	1.1	104	107	223	246	29.1	30.9	9.5	9.9	139	140	4	4.3	29.8	29.8	1.1	1.1	140	141	18	21	4	5.2	22	1	1
1168	76	22.50692521	42	4	61	90	123	171	61	122	79	132	18	39	36.16666667	37.22222222	90	100	16	16	24	26	3.1	3.3	97	104	126	189	32.7	39	10.2	13	417	555	3.9	4.6	28.5	28.5	1	1	135	139	32	36	11.1	21.3	20	2	1
1169	68	20	24	4	92	112	91	122	42	67	57	76	16	49	35.94444444	37.11111111	83	97	7	13	42	45	1.5	1.7	95	98	108	128	43.4	44.8	12.7	13.6	199	208	3.3	3.7	28.9	30.2	1.2	1.2	143	149	20	23	3.9	4	19	2	2
1170	81	22.74560762	41	2	82	123	80	119	44	84	59	88	13	25	36.22222222	37	91	100	16	20	22	25	1.3	1.6	99	102	110	179	34.4	41.5	11.7	13.5	519	605	3.7	4.6	53.7	57.6	2.1	2.5	136	138	27	36	12	14.2	-1	2	1
1171	80	23.38435374	35	2	78	105	90	137	32	99	59	107	15	26	36.72222222	37.66666667	95	100	11	16	22	28	0.9	1.1	105	106	110	162	31.9	40.2	10.6	13.1	204	252	4.1	4.4	19.1	19.1	0.9	0.9	139	141	27	30	10.6	17.2	6	1	1
1172	78	28.15311753	34	5	51	82	122	183	61	80	79	104	12	22	36	37.72222222	89	96	21	22	23	24	4.6	5	84	89	123	176	26.2	27.4	9.8	10.3	233	240	3.7	4.2	45.3	58.8	1	1.1	125	130	108	120	9.8	10	19	1	1
1173	51	25.46938776	15	0	64	84	100	146	67	90	74	103	13	24	35.88888889	36.27777778	94	100	12	15	26	27	0.9	0.9	99	102	101	142	39	39	12.7	12.7	311	311	3.7	4.3	30	30	1.3	1.3	136	137	15	17	6.8	6.8	20	1	1
1174	45	32.29173125	15	3	66	94	121	169	53	90	69	103	16	29	36.27777778	37	90	97	14	17	26	27	0.9	1	100	102	187	222	27.6	33.2	9.1	11	180	199	3.4	3.8	26.1	56.6	1.4	1.6	139	141	16	17	5.5	6.6	7	1	1
1175	75	35.78514739	30	4	62	67	118	138	35	114	56	120	17	31	36.66666667	37.83333333	93	98	14	14	29	29	1.7	1.7	100	100	178	178	32.1	32.1	10.7	10.7	491	491	3.8	4	30.2	30.2	2.2	2.2	139	139	44	44	18.3	18.3	7	2	1
1176	71	17.65162041	55	6	70	71	87	111	57	72	60	80	11	25	36.27777778	36.5	93	100	16	23	22	28	3	3	79	93	78	143	39	39.3	12.8	13.1	129	131	3.4	4.4	28.1	31.7	1.6	1.6	120	132	113	118	5.4	6.7	32	2	1
1177	81	25.34435262	29	5	71	93	76	145	50	80	56	92	14	25	36.16666667	37.16666667	93	100	16	17	23	26	1.2	1.3	99	99	116	119	44.9	45.8	15.7	15.8	148	180	3.3	4.3	32.3	32.3	3.1	3.1	135	138	16	16	8.2	8.7	7	2	1
1178	60	38.73966361	36	4	92	132	70	133	48	89	28	93	18	26	36.11111111	36.83333333	93	98	19	21	19	19	2	2	98	98	202	213	34.1	34.1	11.7	11.7	235	235	4.1	4.5	150	150	1.9	1.9	132	133	50	55	12.6	12.6	8	2	1
1179	54	21.34990496	31	6	86	124	86	153	40	61	57	78	14	26	36.61111111	38.22222222	91	97	15	20	18	21	1.8	2.2	93	98	175	665	22.7	26.6	7.4	8.7	234	262	3.9	4.8	36	76.5	1.1	1.3	126	130	28	32	5.4	7.3	12	2	1
1180	49	24.94449165	18	1	78	114	94	122	59	91	42	109	11	28	36.22222222	36.94444444	72	100	15	15	23	23	1	1	105	105	86	86	41.3	41.3	14.5	14.5	277	277	4.2	4.2	61.4	107.6	1.5	1.1	139	139	20	20	6.9	6.9	10	1	1
1181	83	24.20609701	46	5	79	103	73	136	41	66	50	79	11	23	36.11111111	37.44444529	96	100	11	11	23	23	0.8	0.9	97	110	75	196	25.6	44	8.5	14.7	129	181	3.4	4.8	34.4	40.9	1.4	1.6	136	139	25	31	9.8	22.4	13	1	1
1182	74	23.8407272	35	6	59	78	138	172	33	65	57	92	16	32	36.11111111	37.11111111	89	100	16	18	21	22	3.1	3.3	108	115	104	183	27.7	28.4	9.2	9.3	146	167	4.1	4.9	32.7	35.6	2.9	2.9	143	149	61	65	8.5	9.8	24	1	1
1183	59	20.56126561	23	7	78	97	70	97	32	65	43	72	13	26	36.77777778	37.88888889	82	100	17	17	32	32	4.5	4.5	93	93	50	147	36.3	39.4	11.4	11.4	90	90	4	4	29.7	29.7	1.6	1.6	138	138	18	18	2.6	2.6	24	1	2
1184	60	29.71428571	23	3	80	97	82	111	49	93	60	96	13	27	36.33333333	36.94444444	92	100	14	17	27	28	1	1.1	99	102	68	139	43.9	49.7	14.6	16.1	155	198	3.5	4.2	32.1	32.1	1.8	1.8	138	140	20	26	5.4	6.4	7	1	1
1185	80	23.14049587	35	3	56	79	83	119	41	75	51	81	16	29	35.94444444	37.38888889	79	100	11	16	31	31	1	1.1	99	104	103	166	29.5	33.9	9.8	11	187	204	3.7	4.1	28.6	60.4	1.8	1.9	141	143	31	38	8.8	10.1	13	1	1
1186	63	28.02768166	31	3	54	73	83	110	53	69	61	97	10	24	35.38888889	36	89	100	15	20	24	28	1	1.5	98	100	113	171	39.1	42.6	13.2	14.3	284	350	3.3	4.3	47.8	92.2	1.6	1.6	138	140	23	33	6	7.5	15	1	1
1187	63	29.69486892	29	3	70	95	86	183	43	86	56	112	5	34	36.88888974	37.7	40	100	10	13	26	29	1	1	92	103	97	162	30.7	44	10.2	14.6	198	224	3.2	4.8	28.4	31.8	1.3	1.5	133	139	11	13	9.9	11.4	15	1	1
1188	84	30.42719786	41	4	94	127	75	127	46	72	56	86	13	34	35.88888889	36.72222222	91	99	18	19	26	27	1.4	1.4	96	98	120	129	31.6	32.7	10.4	10.6	574	587	3.8	3.9	28.1	28.1	1.4	1.4	137	139	35	37	9.2	11	18	2	3
1189	84	28.398718	43	1	73	92	89	154	34	88	47	103	10	22	36.16666667	37.38888889	91	100	11	12	22	24	1	1	106	108	96	98	28.7	29.7	8.9	9.3	344	345	3.6	4.2	83.8	83.8	1.3	1.3	136	139	21	26	3.4	4.5	16	2	3
1190	84	33.87103548	80	13	80	90	81	138	42	75	56	93	11	29	35.16666836	38.5	96	100	9	14	19	25	0.8	1.1	106	115	87	216	18.4	37.2	6.4	10.8	111	385	4.1	5.8	28.7	60.4	1.2	1.7	134	141	19	26	4.9	19	16	2	3
1191	79	28.46653995	64	11	99	133	69	193	21	81	29	105	10	28	35.33333333	36.33333333	81	100	12	18	30	34	2	2.9	94	100	133	139	21	29.1	7.1	9.8	270	297	3.8	4.8	28.1	30.8	1.7	2.3	137	143	33	46	15.9	23.6	20	1	1
1192	79	25.2640542	53	6	59	100	62	210	26	183	30	188	20	37	35.38888889	36.88888889	92	100	13	22	24	33	1.4	2.8	80	95	118	688	25.6	27	8.7	9	247	291	3	4.1	36.7	38.7	3.5	4.2	119	138	29	72	15.5	16.8	8	1	1
1193	19	27.92274303	21	4	87	116	83	120	54	74	60	83	16	51	36.38888889	37.5	96	100	15	15	21	21	0.8	0.8	104	104	121	121	37.4	39	12.3	12.9	228	249	4.5	4.5	64.3	76.4	1.7	1.2	135	135	16	16	14	14.6	15	1	1
1194	76	25.28475356	38	5	66	156	82	127	42	76	54	104	16	33	36.11111111	38.61111111	83	96	13	16	32	34	1.1	1.2	100	103	115	119	35.5	36.8	11.9	12.5	134	154	3.1	4.5	35.5	39.6	2.6	2.9	144	145	27	31	9.1	9.3	9	1	1
1195	84	13.30647823	43	1	63	75	92	177	54	103	72	116	20	27	36.55555556	37.61111111	92	97	18	19	19	22	1.4	1.5	102	108	132	228	27.2	29.9	8.7	9.4	353	430	4.3	4.7	27.4	27.4	1	1	139	140	37	38	11.4	20	12	2	1
1196	56	35.6646888	25	9	68	104	101	142	57	72	71	89	11	23	35.72222222	37.27777778	91	100	9	13	23	27	1.3	1.3	105	110	115	196	25	33	8.2	11.1	144	168	3.8	5.3	26	26.7	1.1	1.3	137	142	20	20	11.4	12.3	13	1	1
1197	72	41.00781091	36	3	90	126	93	135	39	87	62	95	14	31	35.27777778	36.5	96	100	16	19	26	30	0.8	2.7	95	102	215	441	28	28.4	9.1	9.3	222	236	4.7	4.9	24.9	75.9	1.1	1.2	133	144	68	78	14.5	18	15	2	1
1198	81	24.2908639	30	3	71	82	145	176	62	92	82	110	17	24	36.38888889	36.88888889	92	100	14	15	24	25	2.5	2.5	103	104	112	142	27.7	33.3	9.4	10.9	202	245	4	4.1	25.3	26.3	1.1	1.2	138	139	34	34	6.7	9.9	10	1	1
1199	68	33.12130679	35	5	44	72	103	161	32	90	51	102	11	26	36.05555556	36.94444444	85	100	14	16	29	31	3.3	3.4	100	102	60	78	26.3	26.9	8.7	9	117	119	4.1	4.4	31	32.2	3.5	3.6	142	143	96	99	6.1	8.2	27	2	1
1200	87	32.39390994	67	13	61	103	78	140	19	64	40	79	14	32	35.66666667	37.38888889	85	100	21	25	20	23	1.9	2.7	101	109	102	152	34.7	40.4	11.7	13.4	215	239	4.1	5.2	36.6	150	1.4	2.3	139	142	54	71	9.6	11	33	1	1
1201	75	25.80650323	40	5	76	101	116	153	39	86	63	94	13	23	36.55555556	39.05555556	93	100	19	21	18	23	2.5	3.4	99	103	123	183	26.6	30.2	8.9	9.6	345	372	3.9	5.3	27	27	1.1	1.1	135	139	47	59	11	12.4	17	2	1
1202	70	33.53067931	65	14	95	136	83	98	46	62	52	83	20	26	37.11111111	38.11111111	90	100	19	19	23	27	2.7	2.9	95	97	204	270	29.4	30.9	9.7	10.5	557	595	4.2	4.9	27.9	28.6	1.2	1.3	134	137	40	51	5.5	9.8	24	1	1
1203	68	33.67926658	18	2	89	100	121	158	35	100	59	132	17	28	36.66666667	36.94444444	89	100	14	14	37	37	0.7	0.7	92	92	304	304	30.8	30.8	8.9	8.9	216	216	3.5	3.5	27.2	27.2	1.3	1.3	139	139	16	16	5.9	5.9	13	2	3
1204	86	23.79037016	35	2	79	102	91	110	32	53	49	74	15	30	36	36.38888889	92	99	11	15	23	27	0.8	1.2	101	110	91	128	28.7	28.7	10	10	226	226	3	3.7	57.3	121.9	1.2	1.2	139	143	22	28	14.5	14.5	13	2	1
1205	43	59.16950113	27	4	97	119	88	134	49	82	59	102	13	41	36.5	38.4	92	100	12	12	26	26	0.5	0.6	101	108	99	184	31.9	39	10.7	13.1	378	413	3.8	6.6	25.3	26.2	1.2	1.2	134	138	6	9	12	20.9	-1	2	1
1206	24	65.43806408	20	8	91	111	73	149	28	75	45	97	20	35	37.61111111	38.55555556	90	99	13	17	24	27	1.7	2.1	101	106	81	89	36.9	37.9	11.7	12.1	229	275	3.7	4.4	25.6	26.4	1.4	1.5	139	142	20	24	11.8	12.4	24	1	2
1207	24	67.59183673	6	2	99	114	117	141	42	97	63	106	16	33	36.11111111	36.83333333	95	99	12	16	23	28	0.9	1.1	99	102	97	136	38.8	39.7	12.7	12.9	284	330	4.2	4.5	27.9	27.9	1.6	1.6	136	137	15	15	11.7	12.3	19	1	2
1208	24	57.79591837	22	4	83	101	75	115	22	87	29	91	13	32	36.05555556	36.38888889	90	99	10	18	27	31	1.1	1.5	83	95	103	630	39.8	43.9	13.6	14.9	336	393	3.7	4.8	21.9	25.9	1.7	1.8	117	134	25	35	12.4	18.4	29	1	2
1209	72	26.171875	26	3	73	93	86	208	45	175	69	184	15	36	36.55555556	38.61111111	90	99	16	18	26	27	1	1.3	90	91	144	197	29.1	34	9.8	11.2	363	485	3.8	4.4	29.4	29.7	1	1.1	129	130	21	22	12.7	18.3	17	2	1
1210	65	65.03040688	31	4	59	78	125	174	44	92	65	97	15	27	35.55555556	36.44444444	86	100	10	13	33	34	1.6	2	96	104	92	106	26.8	30.8	8.4	9.7	163	173	4.3	4.6	34.6	34.6	1.3	1.3	142	143	64	65	8.4	9.4	13	2	2
1211	85	22.39541342	41	6	90	105	87	106	58	74	65	80	15	27	35.77777778	36.22222222	90	99	17	17	32	32	4.3	4.3	101	101	96	96	39	40.9	12.8	13	171	171	4	4.1	79.4	139.3	2.2	2.2	143	146	27	27	4.8	4.8	34	1	1
1212	72	31.35357879	32	4	70	98	84	127	26	84	53	90	16	27	37.05555556	38.16666667	87	98	15	16	25	27	1.1	1.2	97	99	131	152	33.9	35.3	11.5	11.9	166	174	3.7	4.4	33.2	33.2	2.3	2.3	134	137	26	28	7.1	7.4	14	1	1
1213	87	35.40593294	29	1	78	119	86	148	52	109	52	118	15	29	36.11111111	36.72222222	92	99	14	15	28	29	0.9	1	97	99	151	192	42.1	42.9	14.2	14.5	206	227	3.3	4.3	30.8	75.9	1.2	1.3	136	139	22	25	8.5	9.3	12	2	3
1214	50	19.57074621	24	4	78	103	118	174	53	93	71	113	14	30	36.38888889	38.05555556	89	100	17	17	25	25	3.7	3.8	103	109	117	117	29.5	29.5	9.7	9.7	130	130	4.1	4.6	50.6	50.6	1.2	1.2	138	146	81	81	5.9	5.9	16	2	1
1215	62	28.04967129	33	3	107	131	91	139	59	107	67	115	11	25	35.55555556	36.55555556	93	99	15	21	23	32	1.8	1.9	99	101	98	163	46.2	47.7	15.5	15.9	326	340	3.7	4.8	35.7	106.2	1.5	1.5	138	143	27	31	12.7	13.5	14	1	3
1216	75	24.609375	48	4	63	108	68	174	30	114	49	119	12	26	36.11111111	37.16666751	90	100	10	13	21	22	0.9	1	97	106	82	204	22	31	7.1	10.2	204	268	4.1	5.4	36.6	40.5	1.3	1.4	128	137	18	18	15.6	19.9	22	2	3
1217	79	33.14776066	35	1	102	129	82	112	49	67	57	76	16	32	36.38888889	38.38888889	91	100	11	12	27	28	0.8	0.8	100	101	208	214	26.4	27.9	8.6	9.3	297	318	4.1	4.4	21.4	25.5	1.2	1.3	135	136	15	21	9	9.1	5	2	1
1218	84	26.20972984	64	8	58	91	55	135	45	71	23	77	8	25	35.66666667	37.77777778	56	100	17	22	26	30	2.2	2.2	93	94	94	110	32.4	34.9	10.6	11.7	263	287	3.6	3.6	26.5	26.5	1.1	1.1	137	137	93	95	6.4	7.5	21	2	1
1219	67	22.7189744	44	7	51	110	44	129	17	95	21	104	16	29	35.55555556	36.27777778	90	97	13	18	20	25	1	1.5	105	105	90	136	36.5	38	11.9	12.4	188	198	4.2	4.6	40	40.8	4.6	5.6	138	139	18	24	5.7	7.9	6	2	1
1220	74	37.55838909	72	13	61	110	82	132	43	69	56	90	13	30	35.55555556	37.83333333	87	97	13	18	21	24	2.1	2.2	101	108	114	165	20	34.5	6.7	11.3	149	181	4.6	5.9	31.8	38.6	1.4	1.8	131	140	59	62	7.5	12.4	9	1	1
1221	66	62.32686981	29	2	74	104	83	155	40	73	53	93	20	33	36.16666667	37.33333333	84	95	12	12	36	38	1.2	1.4	96	101	109	159	36	37.2	11.3	11.4	177	188	4.5	4.9	37.8	41.7	1.3	1.3	141	144	38	48	10.2	14.1	15	2	1
1222	82	30.46113424	54	9	109	163	41	118	28	81	32	87	7	29	34.66666667	35.5	43	92	11	25	18	30	3.2	3.3	103	106	131	172	35.7	38.9	11.3	12.3	76	112	3.8	4.6	39.7	59.1	1.4	1.5	141	145	28	29	7.5	10.2	14	2	1
1223	83	28.2258629	32	3	67	94	104	144	44	69	59	84	16	31	36.05555556	36.66666667	90	100	12	17	21	25	0.7	0.7	106	108	117	390	27.1	33.8	9.2	10.9	396	543	3.6	4.6	34.3	37.1	1.1	1.2	139	141	32	33	11.2	16.1	5	2	1
1224	83	21.64412071	43	2	75	95	69	104	42	67	49	73	14	28	36.33333333	36.66666667	90	97	14	16	29	29	1.1	1.2	99	101	103	103	32.7	37.6	11.1	12.1	231	258	3.8	4.5	31.1	31.1	2	2	139	140	50	52	4.9	6.2	10	2	1
1225	81	23.33546614	34	3	56	71	71	157	29	67	45	95	8	20	35.33333249	38.05555556	94	100	9	12	24	26	0.7	0.9	103	110	45	135	20.9	36.6	6.9	12.1	104	143	3.7	4.5	37.8	91.3	1.4	1.5	136	142	13	13	8	20	9	2	1
1226	76	20.54441979	39	4	58	85	71	109	37	80	44	86	11	30	36.44444444	37.11111111	91	100	13	21	25	30	1.3	1.5	98	100	98	110	35.5	42	11.6	13.6	209	216	3.7	4.9	34.3	61.1	2.3	2.3	136	139	45	47	5.8	7.1	11	2	2
1227	87	18.99196494	35	1	77	113	90	153	43	79	58	91	17	35	36.27777778	37.27777778	93	99	9	9	39	39	0.7	0.7	97	97	109	109	28.2	28.2	8.9	8.9	206	206	4.6	4.6	31.4	31.4	1	1	140	140	34	34	6.5	6.5	15	1	1
1228	67	28.40054796	38	9	84	133	70	171	39	96	58	113	15	35	36.88888889	38.16666667	87	100	15	20	23	29	1.1	1.4	97	103	129	287	41.3	46.5	13.3	14.4	247	338	3.5	3.8	51.5	150	1.3	1.3	138	141	15	21	17.8	19.3	15	1	3
1229	86	35.40721943	40	2	59	88	98	191	35	124	61	132	13	39	36.33333333	37.66666667	95	100	14	15	21	23	1.4	1.7	106	108	117	187	26.9	33.6	9	10.5	205	262	4.5	5.2	27.2	27.7	1.1	1.2	138	140	54	61	6.6	9.6	14	2	1
1230	86	37.07344152	39	3	64	98	108	146	36	102	55	106	17	28	36.11111111	36.83333333	87	99	20	21	19	20	1.8	2	106	109	151	160	24.6	24.6	8.2	8.2	162	162	4.5	4.7	93.8	93.8	3.6	6.4	141	144	82	84	9.1	9.1	14	2	1
1231	86	35.40721943	36	3	64	78	108	150	27	56	29	76	15	24	35.77777778	37.22222222	91	97	20	20	27	27	2.9	2.9	95	95	177	177	20.5	20.5	7.2	7.2	157	157	3.7	3.7	28.8	37.8	2.3	1.7	138	138	117	117	7.2	7.2	18	2	1
1232	81	25.41478848	45	9	90	107	81	112	57	88	68	92	18	28	34.72222222	37.27777778	93	100	14	20	14	20	1.1	1.2	97	100	120	170	42.7	43	13.3	13.6	295	303	4.2	4.9	41.7	41.7	2.6	2.9	127	128	32	38	18.7	19.1	18	1	1
1233	47	30.44976504	22	1	95	123	92	145	59	104	69	119	23	36	36.66666667	37.77777778	95	100	18	19	20	22	0.9	0.9	100	101	195	201	49.4	49.9	16.3	16.5	338	372	4.5	4.9	23.1	50.4	1.1	1.2	135	135	15	20	12.7	14.6	7	1	3
1234	51	36.328125	29	5	76	104	88	138	40	66	53	87	12	30	35.55555556	37.16666667	94	100	8	14	22	25	0.9	1.1	103	113	80	223	19	31	6.3	10.2	123	187	3.6	4.7	29.7	37.2	1.1	1.3	136	141	11	13	8	13.1	6	2	1
1235	72	23.58983547	39	6	60	67	98	127	49	75	60	86	16	30	35.5	37	91	99	13	18	21	26	1.8	1.8	94	97	105	176	35.8	38.1	10.9	11.6	194	219	4.3	4.6	67.1	87.1	2.3	2.5	129	131	74	74	6.9	7.7	21	1	3
1236	82	27.24614824	44	1	56	174	56	131	33	110	43	114	17	34	36.38888889	36.94444444	92	100	15	16	25	27	0.9	0.9	101	105	109	124	36.4	37.9	12.3	12.7	227	271	3.6	4.6	36.6	36.4	1.9	1.5	137	141	18	21	9.5	10.4	11	2	1
1237	85	31.66902569	35	5	62	75	100	130	47	84	62	88	21	40	35.94444444	37.33333333	86	95	17	19	22	25	2.2	2.4	97	101	98	249	28.5	30	9.5	10	291	316	4	5.2	29.6	31.2	3.3	3.5	135	138	48	55	8.7	10.6	11	1	1
1238	74	24.4646016	32	1	73	93	81	120	46	59	56	114	14	34	37.33333333	37.83333333	94	100	13	15	24	26	1	1.1	104	106	76	109	28.6	29	8.8	9.6	446	465	3.7	3.9	26.7	27.8	1.1	1.2	139	141	17	17	12.6	12.9	15	2	1
1239	83	30.56950558	59	6	111	131	91	155	36	73	51	209	22	40	35.88888889	38.22222222	92	95	17	25	16	22	0.8	1.4	105	106	213	290	34.5	50.9	11.7	16.9	139	278	4.5	5.8	28.8	30	4.1	4.5	138	141	31	56	15.9	26.6	21	2	1
1240	83	27.55561067	40	4	97	121	121	158	38	135	63	141	17	25	36.77777778	37.20000076	100	100	18	21	22	24	0.7	1	99	103	104	286	18.4	28.3	5.5	9	150	260	5.1	7.1	69	150	5.2	7.04	139	144	32	33	35.9	42.8	21	2	1
1241	87	24.55775234	42	3	72	94	100	153	46	100	59	109	16	23	36.94444444	37.5	93	100	13	17	30	31	1	1.1	97	100	103	173	33.6	44.9	10.8	14.2	342	543	3.5	5.5	21.2	26.2	1.1	1.1	138	139	24	25	9.3	10.7	19	2	1
1242	87	25.96952909	38	2	71	96	99	174	50	89	69	105	14	32	35.66666667	37.55555556	93	100	12	17	28	31	1.1	1.2	98	100	82	254	31.7	44.6	10.1	13.7	450	721	3.8	4.8	22.6	22.6	1	1	137	140	21	24	6.8	7.8	18	2	1
1243	82	26.82742078	42	4	73	90	85	127	12	94	32	100	14	25	35.83333333	37.22222222	89	98	11	16	26	29	1	1	105	107	91	92	29.9	31.6	9.7	10.1	194	207	3.2	4.1	36.8	37	3.6	3.6	143	144	19	19	5.9	6.9	12	1	1
1244	72	23.4793369	28	2	53	76	91	150	41	69	54	85	11	23	36.33333333	37.83333333	87	100	15	17	27	29	1.1	1.5	98	101	111	170	34.7	34.7	12	12	290	290	3.9	4.3	39	29.8	0.9	1.2	139	140	16	26	8.7	8.7	10	1	1
1245	67	35.49168975	40	8	73	98	88	152	44	73	58	99	10	32	36.4999983	38.00000085	94	100	14	13	22	23	1.1	1.4	99	109	75	204	19	32	6.3	10.8	137	177	3	5.8	30.2	31.8	1.5	1.6	133	136	18	22	17.4	29.9	16	2	3
1246	87	24.19655895	57	5	85	120	85	174	43	70	58	102	13	33	35.7	39.1	94	100	10	10	24	25	0.7	0.8	105	113	106	148	24.6	40	8.3	13.4	117	141	3.6	5.7	38.8	68.4	1.3	1.4	136	140	14	14	7.3	10.5	-1	1	1
1247	56	25.2640542	22	0	105	123	91	125	65	91	71	99	19	30	36.33333333	36.88888889	90	99	13	15	21	28	0.9	0.9	101	107	91	97	35.6	35.8	11.1	11.3	283	305	3.8	3.9	48.5	48.5	1.4	1.4	137	144	10	10	4.9	5.1	11	2	2
1248	80	28.46944469	47	5	70	138	102	161	40	81	58	98	18	30	36.11111111	37.05555556	96	100	15	18	19	23	2.2	2.8	100	105	282	396	35.3	35.3	11.1	11.1	188	188	4.3	5	28.3	49.8	2.3	1.3	132	139	77	81	13.1	13.1	24	1	1
1249	84	42.38289727	47	4	37	63	83	130	30	80	55	100	15	24	35.55555556	36.55555556	84	100	14	15	34	36	2.9	3.1	98	100	135	190	29.9	29.9	9.4	9.4	117	117	3.6	3.7	150	150	1.7	1.7	144	145	65	66	6.7	6.7	30	1	1
1250	58	45.44087674	40	12	89	110	94	175	33	74	48	93	8	20	35.27777778	36.88888889	91	100	14	19	24	29	1.2	1.3	91	93	115	145	19.1	22.9	6.5	7.6	60	98	3.9	4.8	48.2	50.4	2.2	2.3	129	131	21	22	5.5	9.9	20	1	1
1251	77	29.61580592	44	3	88	133	107	137	42	97	55	97	18	33	35.27777778	36.05555556	95	100	16	16	14	14	1.5	1.5	117	120	146	146	28.3	28.3	9.8	9.8	118	118	3.3	3.5	28.8	28.8	1.4	1.4	144	150	54	54	7.2	7.2	6	2	1
1252	60	21.77755334	33	5	75	91	91	155	60	96	69	111	11	22	35.55555556	36.22222222	92	100	15	22	31	33	1.4	2.2	79	85	156	220	52.1	55.5	17.9	19.1	180	203	3.3	4.5	22.5	27.3	1.5	1.5	127	130	86	101	12.6	13.6	11	1	1
1253	80	20.19946976	47	6	67	115	87	141	47	93	62	99	13	30	36.16666667	36.38888889	94	100	11	17	23	29	0.9	1.2	99	115	109	163	25.1	40.1	8.2	13.2	131	325	3.3	4.8	34.6	69.8	1.3	1.5	138	146	42	57	11.1	20	23	1	1
1254	71	36.29039516	30	4	58	90	121	164	53	96	53	101	13	26	33.8	36.8	94	100	12	16	22	25	1.9	2.1	107	113	27	217	26.6	27.9	8.5	9	228	264	4	4.3	28.5	29.9	1.7	1.8	141	146	35	37	9.4	9.5	21	2	2
1255	57	40.44444444	48	4	67	102	56	115	34	91	39	95	15	34	36.33333333	37.11111111	94	100	15	21	25	30	1.2	1.4	100	106	83	243	32.9	42.3	10.2	12.4	324	435	3.9	5.1	33.6	35.2	1.1	1.1	143	146	28	35	12.8	17	22	2	1
1256	82	32.11189314	47	7	67	101	89	157	30	80	45	89	14	39	36.72222222	37.55555556	91	100	15	22	17	19	2.6	3.5	108	113	105	245	30.3	31.6	10	10.6	214	216	3.4	5.9	25.9	150	1.4	1.6	142	145	61	72	15.4	28.3	12	1	1
1257	68	29.99094613	31	5	60	76	84	118	43	65	57	74	11	24	36.33333418	36.88888974	94	100	14	17	24	26	1.4	1.5	95	99	100	181	36.2	42	12.6	14.1	133	147	3.3	4.8	36.6	70.5	1.5	1.5	134	137	27	33	9.9	12.7	7	1	3
1258	82	19.57168128	52	4	58	126	92	177	47	107	64	134	10	29	36.11111111	37	97	100	11	12	21	30	0.5	0.8	98	116	75	207	22	34	7.2	11.3	92	122	3.8	7.8	37.9	72.1	1.4	2	134	140	19	30	8.7	10.1	11	2	3
1259	75	18.74499852	54	9	85	94	83	168	32	92	45	118	16	31	36.16666667	36.77777778	86	99	14	17	26	30	0.9	1.2	93	97	87	102	39.2	44	13.1	14.5	95	107	3.7	4.3	31.1	31.8	1.2	1.2	133	136	20	35	10.1	12.1	29	2	1
1260	63	37.26147013	45	7	73	113	86	160	46	92	62	97	12	29	36.38888889	37.27777778	87	99	12	13	35	39	1	1	92	98	172	176	51.5	51.5	16.1	16.1	237	237	4.4	5.3	35.9	35.9	1	1	139	141	36	40	11.7	11.7	15	2	1
1261	71	30.02150189	47	8	71	82	91	128	49	78	63	95	9	24	35.1	36.3	95	100	9	11	20	28	1.4	1.7	107	118	67	161	19	32.8	6.3	10.6	116	193	3.3	4.8	28.1	32.2	1.3	1.7	138	143	24	35	3.7	11.9	11	2	3
1262	73	28.78577186	34	4	52	66	96	154	28	95	53	102	14	24	36.38888889	36.88888889	95	100	7	7	38	38	1	1.1	91	95	203	292	32.7	32.7	10.4	10.4	220	220	4	4.9	30.1	85.7	1	1	135	137	28	30	12.1	12.1	15	1	1
1263	78	28.40550436	32	2	40	63	104	138	36	60	44	77	17	24	35.72222222	37.05555556	92	100	13	15	25	26	1.3	1.4	103	106	72	170	32.4	35.9	10.8	11.7	184	219	3.6	4.3	38	38	4.2	4.6	140	140	27	30	6	7.2	6	1	1
1264	78	28.46944469	32	5	45	57	124	146	42	62	65	82	14	24	36.38888889	36.55555556	93	98	14	15	28	32	1.2	1.3	97	102	118	139	36.1	36.1	11.9	11.9	193	193	3.9	4.6	30.1	30.1	1.4	1.4	139	140	25	30	6.7	6.7	3	1	1
1265	78	21.4533301	35	2	61	89	90	133	39	83	53	92	13	26	36.11111111	36.5	95	99	11	13	27	31	1.1	1.3	97	99	102	137	34.7	37.1	11.7	12.2	219	277	4.2	4.3	31.3	31.3	2.4	2.4	133	137	34	35	11.8	12.3	11	1	1
1266	68	24.54171575	24	3	81	92	137	174	89	115	100	128	11	19	37	37.44444444	92	99	16	17	22	23	3.9	4	98	101	102	120	28.3	32.1	9.3	9.9	167	176	3.8	4.5	34.2	111.2	1.1	1.2	132	136	75	76	7.2	7.7	5	2	1
1267	65	29.37705256	33	3	60	124	78	110	38	70	49	78	16	25	36.05555556	36.88888889	86	99	12	15	29	33	2.7	3.1	97	104	107	119	41.6	45.2	14.2	15.4	192	205	3.1	4.9	27.4	27.7	2.9	3.2	139	143	51	57	11.5	15	7	1	1
1268	54	35.23545045	41	6	97	135	85	138	49	104	6	101	12	21	35	36.88888889	93	100	19	23	19	22	2.5	2.6	94	95	108	127	36	46	12	15.3	282	282	3.5	4.2	35.9	106.3	1.7	1.9	130	132	96	100	15.8	15.8	17	1	1
1269	70	30.27349805	43	5	66	109	88	165	34	91	47	100	15	35	36.44444444	36.66666667	93	100	10	18	22	27	1.4	1.4	102	105	138	182	31.5	38.6	10.2	12.3	223	243	3.5	5.7	25.6	27.4	1.5	1.8	133	139	27	35	11.5	17.6	12	2	1
1270	70	29.73390041	37	5	58	83	92	142	36	56	54	88	11	21	34.61111111	36.77777778	95	100	10	11	29	30	1.2	1.3	97	106	110	177	31	32.3	10	10.8	262	304	3.1	6.5	27.4	27.8	1.5	1.6	134	141	18	18	14.6	18.9	12	2	1
1271	73	27.88171257	29	2	62	92	115	188	51	100	75	104	14	32	36.5	37	88	100	10	16	33	42	1.8	2	96	97	256	275	28.4	31.7	8.3	9.2	276	297	4.7	4.9	51.4	51.4	2.4	3.3	140	144	42	43	7.7	9.2	15	2	2
1272	52	38.74239052	20	1	91	139	117	193	64	145	76	154	16	29	36.27777778	37.22222222	91	97	14	18	20	25	1.3	1.4	101	104	108	130	38.5	44.6	12.5	14.6	196	227	4.4	5.1	40.3	66.2	1.3	1.3	134	139	19	20	7.7	9.8	7	1	1
1273	81	29.00429058	61	12	91	130	83	152	45	112	58	122	10	30	35.72222222	38.11111111	95	100	22	27	25	25	2.5	3	92	97	161	220	47.8	53.2	15.8	17.1	170	203	3.8	4.8	41.4	150	2.7	16.9	134	140	62	90	14.8	17.6	12	1	1
1274	69	28.02768166	39	7	62	88	113	140	48	78	65	91	12	24	35.16666667	35.94444444	93	98	18	21	28	29	3.4	3.7	95	96	172	193	31.8	31.8	10.5	10.6	282	311	3.4	3.6	29.3	29.8	1.1	1.1	139	141	118	121	8.8	10.4	16	1	1
1275	69	25.89668802	48	6	63	85	91	145	34	94	52	101	12	27	35.55555556	36.66666667	93	99	24	29	22	24	4	4	98	99	227	227	29.9	29.9	10	10	267	267	3.9	4.2	38.8	52.6	1.7	1.3	143	145	92	94	24.1	24.1	16	1	1
1276	69	28.37370242	37	4	63	86	89	140	41	76	53	90	11	24	35.55555556	36.55555556	91	97	19	20	27	28	4.1	4.3	90	93	65	96	30.1	32.6	10.5	11	252	304	3.9	4.5	28.7	29.7	1	1	131	137	124	126	9	10.3	11	1	1
1277	68	28.98230649	25	1	58	82	77	112	26	78	35	86	10	24	36.27777778	36.77777778	92	98	13	13	31	31	1	1	101	101	108	108	38.1	40.4	11.9	12.8	180	193	3.5	3.5	34.2	34.2	1.6	1.6	141	141	23	23	11.5	13.9	10	2	1
1278	71	18.92093628	21	5	84	95	100	164	59	90	69	106	22	35	36.72222222	38	86	100	14	17	26	28	0.9	1.1	95	97	112	153	37.4	39.5	12.4	13	231	257	3.1	4	24.3	25.7	1.2	1.4	135	137	10	16	9.8	11.4	19	2	3
1279	80	23.38435374	29	4	66	90	82	141	49	73	59	93	8	22	35.61111026	37.44444529	93	100	10	10	21	24	0.9	1	100	115	85	207	22	38	7.2	12.5	100	134	3.3	4.7	33	35.4	1.5	1.5	136	143	17	17	11.3	13.8	27	1	1
1280	58	28.02768166	30	3	61	101	93	150	45	83	62	105	16	30	36.77777778	38.22222222	91	100	13	23	19	29	1.7	2	103	109	60	393	31.9	34.3	11.3	11.7	295	356	3.6	4.3	26.8	26.8	1.2	1.2	141	147	39	48	12.2	12.3	16	1	1
1281	88	32.95036754	35	2	73	87	98	129	31	49	49	67	14	26	36.11111111	37.22222222	94	100	9	13	33	35	1	1	99	100	152	179	30.9	33.3	10.3	11.3	233	268	3.7	4.4	24	24	1	1	140	141	27	28	6	6.4	4	2	1
1282	80	20.05619246	41	3	48	104	94	137	46	98	67	94	17	38	36	37.16666667	92	100	14	15	26	28	0.7	0.9	100	103	102	133	23.2	40.7	7.3	12.9	412	790	3.8	4.8	31.5	32.4	3.9	4.1	138	141	34	39	7.4	14.3	13	2	1
1283	80	19.57168128	34	1	50	78	83	112	39	77	50	84	14	26	35.11111111	36.44444444	88	99	9	19	24	31	0.7	0.9	103	105	80	143	39.8	46.8	12.5	14.8	281	331	4.3	5.2	37	40.5	3	3	141	141	18	19	4.8	7.1	13	2	1
1284	79	28.06642387	34	2	68	84	85	164	44	128	61	136	14	29	35.16666667	37	87	99	13	15	27	31	0.9	1.1	100	103	99	142	27.3	31.9	9	10.2	271	275	3.7	4.5	27.2	27.2	1.2	1.2	140	142	25	27	9.3	10.3	13	2	1
1285	79	30.24569869	40	3	60	81	82	147	41	77	56	93	17	41	36.61111111	37.44444444	91	100	14	15	31	33	0.9	1	97	100	97	97	29.9	31.7	10.6	10.6	295	295	3.1	4	28.8	27.9	1.8	1.7	140	143	23	32	9.6	9.6	13	2	1
1286	88	20.56126561	58	12	59	106	71	115	32	68	42	78	11	28	35.55555556	37.66666667	93	100	17	18	21	24	2.7	3	106	112	51	81	24.7	27.6	7.9	8.6	140	155	5.1	5.2	44.6	51.2	1.3	1.4	143	145	95	102	6	7.4	28	1	1
1287	68	35.26170799	47	5	66	92	74	131	41	74	54	284	10	30	35.7	38.8	92	100	10	10	24	26	0.9	1	101	108	65	167	29	41	9.7	13.7	146	170	4.1	5	27.9	31.5	1.3	1.3	135	138	16	21	14.3	19.1	5	1	1
1288	63	14.37991157	33	1	93	114	82	117	56	80	46	85	14	31	36.05555556	36.66666667	98	100	11	12	37	38	0.8	1	91	94	101	136	27.9	27.9	9	9	301	301	4.2	4.6	29.1	24.3	2.6	2.3	135	139	30	34	9.9	9.9	20	2	2
1289	71	23.52941176	34	7	66	93	71	117	43	66	57	119	8	23	35.4	37.4	94	100	13	14	23	25	0.8	0.9	99	108	90	221	29.8	44	10.1	14.5	133	153	3.5	5.5	34.9	39.6	1.2	1.3	137	141	13	16	13.4	15.6	-4	1	1
1290	56	25.86451247	20	1	68	96	81	106	38	71	52	76	17	30	36.44444444	36.72222222	91	98	11	11	29	29	0.8	0.8	104	106	91	141	34.4	38	11.9	12.5	216	216	3.5	3.8	22.4	27.1	1.6	1.4	140	142	24	24	7.2	7.2	4	2	1
1291	64	40.19365234	35	6	58	85	87	133	35	80	50	87	14	28	34.27777778	35	89	100	17	19	27	29	4.4	4.6	99	100	76	89	33.3	35.3	9.7	10.1	185	188	3.9	4.4	57.2	66.8	3	5.7	140	143	83	89	3	6.7	19	1	1
1292	64	39.34449067	28	2	71	92	105	140	48	98	63	103	12	39	36.27777778	36.88888889	81	100	7	10	45	49	1.8	1.8	93	94	105	136	27.2	27.5	8.2	8.3	256	263	3.9	5.9	28.5	30.1	1.8	1.8	141	146	33	35	5.2	5.4	17	1	2
1293	65	24.61810377	35	5	64	83	87	103	55	68	64	83	12	22	35.72222222	36.9	92	99	14	14	30	30	2.8	2.8	90	90	121	121	27	31	9.1	10.4	71	71	3	4	52.8	65.7	2.8	2.5	130	132	117	117	6.5	6.5	28	1	1
1294	61	55.70934256	24	3	80	113	121	170	36	99	68	115	16	28	35.55555556	37.16666667	98	100	17	21	24	30	1.1	1.3	100	101	120	240	36.3	37.2	11.6	11.7	149	150	3.7	4.2	30.6	31.3	2.8	3.5	141	144	16	24	4.5	5.2	3	2	2
1295	70	33.18872378	40	4	62	105	92	153	46	74	59	84	14	36	36.11111111	37.11111111	88	100	11	11	40	40	0.8	0.8	98	98	227	227	38.9	38.9	11.7	11.7	362	362	4.1	4.1	27.3	27.3	2.2	2.2	145	145	17	17	7.2	7.2	19	1	1
1296	83	35.92851731	41	7	67	89	92	148	48	99	59	108	17	30	36.88888889	38.77777778	92	100	12	15	33	35	2.3	2.7	99	103	179	243	29.7	31.5	8.4	8.8	144	155	4.5	5.5	44.8	46.4	6	6.2	140	145	43	51	7.9	8.7	20	2	3
1297	66	36.08540212	36	5	95	122	77	145	43	85	53	97	15	29	36.16666667	38.33333333	90	97	13	15	22	24	2.2	2.7	107	111	108	109	36	37.1	11.7	12.6	120	147	4.3	5	34.2	36.3	1.2	1.3	140	142	25	30	9	11.7	8	1	2
1298	82	22.49134948	46	5	63	114	96	163	30	89	25	99	9	28	35.55555556	37.27777778	81	100	16	17	18	21	2.3	2.4	103	105	146	258	22.3	27.3	7.6	9.4	172	186	4.3	4.7	36.2	55.3	1.1	1.2	134	137	50	56	11.2	11.5	15	1	3
1299	78	21.0498179	36	5	82	102	77	113	37	73	46	81	11	21	35.33333333	36.33333333	91	100	14	18	23	25	1.7	1.8	93	94	88	121	34.2	34.2	11.6	11.6	94	94	3.6	5.5	35.3	35.3	1.4	1.4	128	129	50	56	6.7	6.7	17	1	2
1300	84	34.54734651	38	3	62	91	80	130	35	66	46	82	17	34	35.83333333	36.38888889	94	100	15	15	29	29	1.2	1.2	106	106	118	118	27.8	33	9.6	11.1	257	257	3.7	3.9	33.6	33.6	1.4	1.4	146	146	44	44	5.2	5.2	7	2	1
1301	71	31.17913832	47	8	60	84	80	130	49	88	57	91	14	29	35.38888889	37.22222222	93	100	19	24	24	27	3.6	5.4	78	85	127	173	27.2	27.2	9.3	9.3	94	94	3.3	3.7	34.9	35.1	2.4	2.5	119	129	68	108	5.3	5.3	20	2	2
1302	87	32.49133077	48	5	89	128	81	135	45	94	13	150	14	38	35.77777778	37.66666667	87	100	8	10	44	45	1.2	1.3	83	88	95	146	27.9	30.2	9	9.9	233	234	3.3	3.8	31.2	31.2	2.5	2.5	136	138	32	40	7.6	8.3	14	2	1
1303	67	27.51484793	23	3	79	104	77	119	47	87	55	93	15	31	36.5	37.05555556	94	100	15	16	23	25	1.2	1.3	101	104	145	146	34.4	34.4	10.7	10.7	133	133	4	4.5	30.8	27.9	2	2	137	138	13	14	5.7	5.7	7	1	2
1304	56	56.76280884	24	1	88	110	90	176	34	97	47	107	17	29	36.55555556	37.38888889	86	100	11	15	35	39	0.9	1	88	95	151	206	38.5	42.5	12.5	13.8	226	233	3.8	4.2	23.7	23.7	1	1	138	141	21	25	9.7	15.4	11	2	1
1305	74	27.4691358	71	9	58	133	89	130	45	78	58	89	6	26	35.05555556	37.27777778	98	100	13	13	30	33	4.4	8.4	94	100	73	105	28.6	32	10.1	10.8	166	195	5.3	6.5	32.4	32.4	1.3	1.3	135	138	32	45	2.9	4.6	21	1	1
1306	70	20.75768303	33	2	86	127	87	113	50	69	61	82	6	24	35.11111111	35.94444444	85	96	17	19	22	22	1.1	1.1	94	95	105	133	44	45.9	14.8	15.2	258	258	3.5	4.4	33.9	38.1	1.4	1.2	129	132	38	40	7.1	7.1	13	2	1
1307	51	31.65821973	31	5	85	107	80	105	46	73	54	78	10	20	36.33333333	36.72222222	94	100	10	12	24	29	0.3	1.2	85	91	92	154	28.8	32.3	10.3	11.4	68	97	2.8	5.2	64	67.3	3.8	3.9	118	127	19	27	7.9	8.9	21	1	3
1308	63	24.39105884	38	4	75	102	78	116	35	81	36	198	13	28	36	36.66666667	90	99	16	19	25	26	1.8	2.1	89	91	74	189	38	41.2	12.3	12.9	174	195	3.7	4.4	35.9	38.6	3.6	4.4	129	129	82	105	5.7	6.8	17	1	1
1309	48	28.30538897	27	3	68	80	103	192	35	69	57	103	13	25	36.22222222	37.16666667	92	100	15	18	22	25	3	3.3	105	111	53	438	31.6	34	9.9	10.9	210	247	4.6	6	28.4	28.9	1	1.1	139	146	60	61	6.9	8.3	16	1	2
1310	65	27.46530314	33	4	95	129	73	108	47	71	55	79	14	26	36.27777778	36.66666667	88	100	12	14	24	26	1.8	2.1	107	110	38	182	29	29.6	9.4	9.6	347	475	3.6	4.1	42.7	51	2.7	3.7	141	144	35	41	10	11.8	16	1	1
1311	65	18.61516202	54	9	81	100	79	121	49	68	60	93	7	26	34.72222222	36.5	100	100	16	22	11	16	1.6	1.7	115	119	107	201	30.4	33.3	9.6	10.4	177	239	5.4	8.6	33.4	150	1.5	1.7	140	144	33	38	6.7	9.8	22	1	1
1312	72	30.05108051	45	4	70	94	141	191	50	97	71	112	14	33	36.27777778	37.72222222	89	96	18	25	30	33	6.8	8.6	94	97	73	235	35.2	40.7	11.1	12.8	164	206	4.1	5.3	21.8	21.8	1.1	1.1	141	145	33	49	14	20.7	12	1	1
1313	85	24.97563589	40	3	70	99	90	170	35	94	49	99	16	28	36.05555556	37.66666667	92	100	16	17	29	30	1.5	1.6	99	100	107	203	37.2	37.7	12.5	12.7	193	208	4	4	44.2	44.2	1.2	1.2	141	142	39	41	9.4	13	12	2	1
1314	83	18.17867036	37	2	67	89	85	123	34	66	56	90	19	33	35.66666667	37.44444444	91	98	15	16	24	30	1.5	1.8	90	94	130	162	29.5	31	10	10.8	218	238	4	4.3	86.4	86.5	1.1	1.1	130	131	26	33	11.7	15.3	19	2	1
1315	37	24.93372049	17	4	91	115	79	138	44	127	60	153	13	32	35.61111111	37.55555556	84	100	13	13	27	29	1.1	1.3	92	95	111	138	35	36.8	11.7	12.3	259	259	3.3	4.4	46.4	150	1.4	1.4	129	132	29	35	7	7	30	1	3
1316	37	26.25515455	22	4	99	118	84	141	55	96	62	108	19	47	36.33333333	37	87	100	16	20	14	19	1.3	1.7	97	97	112	169	38.7	41.9	12.9	13.6	271	298	4.3	4.7	28.1	30.5	1.8	2.1	126	128	29	37	8.1	8.3	30	1	3
1317	37	26.51180407	29	5	74	124	81	123	48	93	56	99	17	40	35.94444444	37.16666667	94	100	12	21	14	29	1.7	2	96	102	71	93	35.2	42	11.9	13.6	210	254	3.2	7.4	50.1	81.9	1.9	1.9	130	137	31	32	6.4	8.6	23	1	3
1318	83	25.833385	55	8	89	118	78	127	27	72	22	79	13	28	37.11111111	38	88	100	11	13	39	42	1.1	1.4	91	94	98	226	30.2	40.2	9.3	12	234	303	4.1	4.9	37.1	44	4.1	5.4	139	142	68	80	7.2	9.7	18	2	1
1319	83	28.30385016	50	5	82	127	62	109	32	92	41	95	14	29	37.44444444	37.77777778	86	100	12	13	29	31	1.3	1.4	100	103	94	110	32.3	32.3	10.3	10.3	187	187	4.6	5.4	30.8	30.8	2.5	2.5	138	140	68	68	9	9	18	2	1
1320	63	36.49841557	27	1	86	115	120	169	56	78	71	101	10	33	36.11111111	36.44444444	93	99	14	23	20	26	1.2	1.5	95	101	160	221	35.4	36.9	12.2	12.2	339	408	4.1	4.8	23.9	23.9	1.1	1.1	134	137	19	21	8.8	9.7	27	1	1
1321	82	23.91980093	35	2	74	90	79	101	40	67	49	73	15	30	36.38888889	36.55555556	86	100	13	15	25	26	1.4	1.5	100	104	92	152	38.3	38.9	12	12.2	220	223	4.1	4.3	28.3	29	1.2	1.3	137	138	30	36	7.3	8.8	6	1	1
1322	89	22.46381304	43	2	54	135	83	160	45	112	55	124	15	33	35.72222222	36.66666667	90	97	15	20	17	27	1.4	1.7	104	112	55	204	43.8	43.8	14.9	14.9	172	172	3.6	4.9	21.7	21.7	1	1	140	146	25	34	6.7	6.7	7	1	1
1323	55	24.39626107	21	6	73	96	104	159	47	94	68	114	14	30	34.7	37	93	100	14	14	21	23	0.5	0.6	106	113	110	224	27.9	42	9.6	13.9	114	180	3.8	4.9	33.3	43.1	1.3	1.4	136	141	10	11	8.5	14.5	-1	1	1
1324	71	34.375	31	1	68	90	82	108	28	67	27	74	11	23	36	36.66666667	92	100	12	19	24	26	0.7	1	102	108	144	154	34.7	37.1	10.9	12.2	178	204	4.2	8.4	25.1	25.1	1	1	137	142	21	27	6.1	8.7	9	2	1
1325	39	42.0996358	21	4	54	69	117	134	66	86	79	95	7	16	35.55555556	36.33333333	92	100	11	12	34	36	3.1	3.8	84	87	138	260	28	28	9.4	9.4	271	271	2.7	3.7	33.8	33.8	1	1	126	130	82	95	6.2	6.2	10	1	1
1326	59	26.171875	24	2	58	79	100	136	55	91	69	94	10	21	35.88888889	36.61111111	92	100	13	14	28	28	1.3	1.9	98	102	90	101	29.4	31.7	10.1	10.7	206	233	4.8	5.3	30.6	31.1	2.4	2.7	135	138	29	33	11.3	14.3	7	1	1
1327	86	25.51020408	40	5	77	96	84	115	33	72	47	78	14	28	36.11111111	36.55555556	98	100	18	22	20	27	1.4	1.4	96	97	100	104	35.2	38	11.1	11.8	312	332	3.9	4.6	30.8	38	2.2	2.8	134	137	37	37	10.9	11.6	6	2	1
1328	88	28.18023234	36	2	70	72	93	140	37	73	54	78	19	36	35.94444444	36.44444444	85	97	13	16	31	33	1.4	1.6	101	103	154	201	35.4	36.9	11.5	12	225	231	3.4	4.2	37.7	44.9	4	5.3	144	145	27	31	13	13.8	7	1	1
1329	88	26.37380719	41	3	77	104	94	139	48	84	59	92	14	44	35.5	36.94444444	93	100	13	15	27	33	1	1.2	100	103	100	134	38.1	39	12.9	13.5	291	311	3.3	4.2	46.5	52.4	3.6	4	140	143	27	33	12.7	16.3	7	1	1
1330	48	31.69373623	26	3	63	81	85	116	33	89	42	97	13	28	35.55555556	36.16666667	97	100	10	13	35	38	1.8	2.2	88	88	108	115	33.5	34.7	10.9	11.4	197	212	3.3	4.4	35	37	1.9	2.3	132	133	28	30	5.6	5.6	17	1	3
1331	48	35.59183673	20	3	67	88	94	134	44	94	55	104	11	25	35.9	36.9	96	100	11	14	29	30	1.2	1.3	90	92	108	135	29	30.3	9.6	10.3	171	191	3.3	4	62.8	75.4	1.4	1.6	127	129	22	22	5.3	5.8	27	1	3
1332	75	39.91943468	43	7	89	119	76	105	40	60	49	66	18	28	35.61111111	37.44444444	92	100	16	17	33	34	2.5	2.5	81	84	224	262	27.2	29.1	8.1	8.5	276	308	4.5	4.8	42.3	150	1.3	1.4	126	128	76	83	12.7	14.3	19	2	1
1333	75	43.81516492	53	8	87	110	85	117	12	62	37	71	15	31	35.44444444	36	90	98	17	24	23	27	2.2	2.4	82	84	259	299	26	32	8.6	10.6	172	194	3.9	4.7	43	52.6	1.9	2.8	122	125	66	72	4.6	5.5	19	2	1
1334	83	28.32393819	33	4	44	68	111	149	60	91	73	106	9	22	35.83333333	36.33333333	97	100	10	11	37	39	1.8	1.8	100	101	116	129	29.6	34.2	9.6	11.1	153	168	3.8	3.8	33.9	150	2.1	2.2	144	146	30	33	7.5	7.6	13	1	2
1335	85	22.68722871	67	12	47	80	58	147	32	80	39	91	15	28	35.11111111	37.83333333	85	100	10	13	34	36	0.9	1	97	102	157	186	35.1	38.3	10.8	11.7	126	184	3.5	3.8	27.2	61.6	1.8	2	142	142	25	28	3.1	10.9	13	1	1
1336	72	24.33227705	32	4	73	87	78	125	38	59	49	76	12	22	36.22222222	37.33333333	95	100	13	13	28	28	1.8	1.8	93	102	102	118	26.3	29.1	9	9.2	75	75	3.7	4	29.1	29.1	1.3	1.3	136	139	29	29	6.8	6.8	12	1	1
1337	81	29.27783633	35	2	77	92	87	124	42	76	51	94	16	29	35.55555556	36.72222222	85	100	14	17	29	32	1.5	1.9	94	98	41	241	31.2	37.1	10.6	11.4	243	281	3.9	4.7	23.1	25.3	1.1	1.2	136	140	43	48	8.5	9.2	11	2	1
1338	81	29.48870392	47	4	81	101	73	120	40	63	27	77	15	29	36	36.88888889	92	100	14	15	27	29	2.6	3.3	91	97	134	189	34.4	35.8	10.8	11.2	230	270	3	3.4	26.5	26.5	1.3	1.3	132	135	98	107	25.2	25.3	11	2	1
1339	81	27.98616708	37	2	67	109	89	134	42	69	57	79	15	27	35.88888889	37.11111111	91	100	11	16	24	27	1.1	1.4	98	102	131	299	25.8	28.5	8.5	9.2	288	325	3.5	4.1	24.5	24.5	1.1	1.1	134	136	28	31	13.9	16.5	7	2	1
1340	62	33.75154679	42	8	70	111	91	138	51	90	32	101	10	24	37.11111111	38.11111111	88	100	13	24	22	34	1	1.4	95	99	126	332	37.7	45	13.5	15.1	296	437	3.9	4.8	27.4	27.7	1.1	1.1	138	142	14	21	19.1	22.1	10	2	1
1341	80	39.76076715	22	2	86	114	107	123	30	64	52	77	18	51	35.33333333	37	82	93	12	15	32	37	0.9	1	99	101	144	250	38.6	40.1	11.5	12	236	260	4.1	4.8	22.9	22.9	1.2	1.2	142	144	18	18	8	10.1	12	2	1
1342	60	57.2095299	23	3	64	91	95	156	57	111	69	116	12	23	36.83333333	36.94444444	93	99	9	11	27	33	0.5	0.9	100	106	80	209	33.8	40.3	10.2	12.2	238	329	3.8	5.2	25	26.5	0.9	1	135	143	13	20	7.5	12.3	2	2	1
1343	66	32.72461651	44	10	68	107	79	140	37	65	48	78	4	25	35	35.83333333	83	100	15	15	19	20	2.5	2.6	108	109	128	199	25	30.7	9.8	9.8	130	130	4.5	4.7	32.7	150	1.7	2.2	137	139	117	122	17.8	17.8	41	1	1
1344	50	32.71604938	22	3	77	100	86	133	45	79	58	85	15	28	36.22222222	37.05555556	90	98	14	16	26	28	1.4	1.5	101	103	205	236	44.2	46.1	15.4	15.5	226	239	3.6	4	27.8	150	1.8	1.8	139	141	16	17	9.2	11.4	7	1	1
1345	58	43.65689205	21	2	69	88	107	138	56	74	61	87	12	23	35.72222222	36.33333333	94	99	13	14	28	29	0.6	0.8	88	94	130	224	37.2	37.9	12.8	13.1	142	174	3.2	4.1	23	23.5	1.1	1.2	126	133	9	12	7.4	7.7	10	2	1
1346	65	35.58317493	26	1	41	83	96	138	44	67	59	90	11	19	35.27777778	37.16666667	92	100	11	11	26	28	1	1	106	112	97	114	35.2	42	12.2	14	199	222	3.9	4.1	28.9	29.8	1.2	1.2	141	145	19	20	6	8.8	7	1	1
1347	62	23.08354226	24	5	71	95	106	162	50	83	64	113	12	21	36.11111111	36.66666667	91	100	16	17	28	29	4.2	4.9	86	88	69	234	33.1	34.4	10	10.6	100	116	3.9	4.1	30.2	30.8	1.2	1.2	128	130	26	32	6.5	9.7	22	2	2
1348	77	28.36752366	37	4	80	127	97	144	57	100	71	105	18	29	35.88888889	37	90	97	17	19	21	24	1.3	1.5	105	107	115	135	30	32.1	10.1	10.6	133	142	3.2	4.2	30	31.5	2.4	3.2	142	144	42	50	8.8	9.1	9	1	1
1349	81	29.83353718	35	3	92	112	100	176	46	129	61	140	15	34	36.72222222	38	94	100	15	16	26	28	1.7	1.9	105	106	76	92	33	35.6	11.3	12.1	193	207	3.5	4.2	28	28	1.1	1.1	144	144	36	46	5.3	5.5	12	1	3
1350	58	30.79674369	29	4	65	106	90	150	38	66	53	94	18	29	36.88888889	37.61111111	95	100	13	15	25	27	1.6	1.8	102	107	90	205	26.8	35.6	9.3	11.1	230	300	4	5.4	32.1	32.1	1.2	1.2	139	142	27	32	6.8	13.7	9	1	3
1351	84	30.68373484	39	5	94	132	90	127	51	75	60	87	12	28	35.27777778	36.83333333	93	99	14	16	25	26	1.4	2.1	101	101	121	256	34.8	39	11.5	13.3	199	255	3.9	4.4	26.3	27.2	1.3	1.3	136	139	34	40	11.8	17.7	6	1	1
1352	71	24.59834319	40	4	63	74	128	141	56	78	72	92	11	23	36.22222222	37.11111111	92	100	8	16	30	33	3.4	5.3	93	99	85	124	23.2	29.3	7.3	9.4	223	267	3.2	3.6	30.2	30.2	1.3	1.3	135	137	22	47	4.7	6.3	12	1	2
1353	71	41.23061879	29	1	67	89	94	138	46	102	63	109	13	31	36.27777778	36.66666667	91	100	13	18	27	29	0.9	1.1	102	104	90	109	34.8	36.1	12.2	12.9	191	204	3.8	4.3	27.1	28	1.2	1.2	142	145	15	20	7	8.8	20	2	1
1354	63	37.64293243	54	6	77	114	87	168	49	92	60	110	12	30	35.66666667	37.11111111	86	100	22	25	22	24	12.5	13.6	99	104	122	255	31	34.2	10.8	11.4	112	155	4	4.6	32.9	33.5	5.6	5.9	143	144	108	114	10.6	11.4	12	1	1
1355	49	39.89611954	26	3	60	69	73	116	29	86	33	91	14	27	36.38888889	36.88888889	88	99	14	16	36	36	2.2	2.4	89	93	104	153	46.8	46.8	16.4	16.4	197	197	3.1	3.6	40.3	46.1	1.3	1.3	138	138	47	47	8.7	8.7	11	1	1
1356	84	25.06831311	37	6	58	76	88	174	29	134	47	141	12	23	35.55555556	37.05555556	92	100	17	19	23	26	1.6	1.8	101	103	94	197	34.7	46.5	12.3	15.3	142	197	4	4.6	24.4	24.4	1	1	139	141	29	31	6	9.2	14	1	1
1357	81	28.7037037	37	1	44	75	70	131	42	62	49	75	11	23	35.72222222	37.11111111	84	99	15	18	29	32	0.9	1.1	99	101	127	178	41.7	42.1	14.2	14.7	205	248	3.3	3.9	28.1	28.1	3.1	4.7	142	143	23	28	11.5	12.4	19	1	1
1358	60	30.15915674	31	2	76	144	102	145	75	116	84	123	17	28	35.27777778	36.22222222	94	98	14	16	17	19	1.2	1.3	107	110	123	186	40.7	42.3	13.7	14.3	129	145	4.6	5.3	39.5	54.2	1.3	1.5	135	138	24	31	7	7.5	9	1	3
1359	58	19.83471074	55	5	67	90	75	130	50	78	62	97	10	39	35.66666667	36.72222222	93	100	10	10	23	23	0.7	0.7	101	114	98	155	23.2	37	8.1	12.4	177	251	3.6	5.3	29.1	34.9	1.2	1.4	134	137	10	11	9.5	12.9	11	2	1
1360	83	31.64428577	33	1	92	140	88	135	25	83	40	95	18	33	36.5	37.77777778	90	98	12	12	22	22	1.1	1.1	107	107	100	100	30.7	30.7	10.3	10.3	233	233	4.2	4.2	29.8	24	1.8	1.4	137	137	23	23	12.6	12.6	7	2	1
1361	72	27.77427093	85	15	54	133	35	210	20	134	27	145	8	66	35.66666667	36.61111111	41	100	17	23	20	20	1.5	2.5	104	109	81	269	35	37.9	11.5	12.2	205	235	4.6	9.9	22	41.2	1.4	3.2	136	144	27	35	13.8	24.8	21	1	1
1362	76	27.1430375	37	4	68	104	79	150	41	76	56	101	7	29	36.1	37.7	92	100	11	11	22	25	0.7	0.8	102	112	112	161	21	40	7.1	13.3	124	130	4	5.9	47.6	60.7	1.4	1.5	136	140	14	16	16	16.2	7	1	1
1363	85	19.06371597	46	5	56	93	99	150	44	89	58	101	11	25	36.16666667	37.16666667	93	100	20	24	13	18	5.4	5.7	108	110	99	125	27.1	27.1	8.2	8.2	227	227	4.1	4.3	43	43	6.6	7.7	142	143	79	86	9.1	9.1	23	1	2
1364	81	27.85200798	57	4	96	149	86	114	40	82	52	108	15	37	36.72222222	37.77777778	90	95	9	13	21	24	0.9	1.1	106	110	108	134	31.6	35	10.7	12.2	167	223	3.5	4.2	150	150	4.6	5.6	135	140	14	16	49	64.9	7	2	1
1365	89	21.70573671	76	8	87	103	81	108	18	53	35	63	18	31	37.11111111	37.77777778	91	100	15	17	26	28	2.3	3.6	93	95	190	195	24.4	25.9	8.5	9	185	198	4.5	4.7	57.1	67.8	1.4	1.8	131	133	92	111	11.3	12.9	18	2	1
1366	75	28.515625	40	4	107	151	92	137	43	90	58	97	19	32	36.11111111	37.5	91	97	13	17	24	32	1.2	1.4	99	102	109	181	41.7	50.1	13.6	15.4	61	70	3.8	5.2	23	82.9	1	1.1	138	141	24	31	10.2	15	19	2	1
1367	76	26.64359862	39	4	73	100	72	144	40	60	54	80	10	38	35.2	36.99999915	95	100	10	10	20	20	0.9	0.9	107	116	104	174	29.9	39	10	13	107	130	3.5	6.5	45.3	53.3	1.5	1.7	137	140	14	15	17.1	26.9	6	1	1
1368	73	27.04321295	40	2	50	58	98	118	40	53	57	71	15	23	36.88888889	37.16666667	95	99	10	15	18	27	0.7	1.1	103	116	75	140	13	29	3.9	9.8	148	295	2.8	3.7	36.5	38.1	2.5	3.1	136	143	19	24	2.6	6.7	-1	1	1
1369	63	40.85671423	25	3	46	73	77	117	26	67	42	78	8	21	35.83333333	36.61111111	92	100	11	13	32	33	1	1.2	97	99	145	266	35.6	39.1	11.9	13.3	120	148	3.7	3.9	24.9	142.6	1.5	1.5	138	139	20	24	5.1	5.4	19	1	1
1370	83	24.609375	60	8	60	68	79	100	26	46	42	71	15	28	35.05555556	35.38888889	89	100	17	22	14	19	2.9	4.8	101	104	110	173	40.1	41	13.1	13.7	126	129	4.2	5.5	36	41.8	1.5	1.8	132	136	58	114	6.8	6.8	19	2	3
1371	61	32.02324369	32	3	80	103	79	124	38	68	48	80	18	33	37.22222222	37.55555556	79	100	15	19	19	21	1.8	2	98	106	177	234	28.1	28.1	8.9	8.9	214	214	4.1	4.5	31	105.7	1.1	1.2	130	139	62	69	11.7	11.7	10	2	1
1372	38	23.13437463	27	8	82	103	81	210	50	193	58	181	5	22	35.33333333	36.22222222	92	100	23	27	16	17	4.9	6	96	107	85	127	35.8	37.3	11.8	12.2	481	528	4.6	5.9	31.9	60.5	1.6	19.2	133	142	88	92	18.8	19.3	23	1	1
1373	38	27.62313388	16	6	104	119	89	123	56	91	60	97	19	35	36.22222222	37.55555556	97	100	18	27	13	24	1.2	1.3	96	99	89	109	41.7	44.1	13.6	14.7	144	171	3.6	4.6	29.2	36.1	1.9	2	132	137	23	23	10.5	12.5	26	1	1
1374	38	28.6590014	11	1	96	114	82	115	45	87	47	92	15	29	36.27777778	36.88888889	91	100	15	15	29	32	1.1	1.1	94	95	107	107	38.4	38.4	12.8	12.8	396	396	3.6	4.1	121.4	121.4	3.2	3.2	135	138	17	20	9.9	9.9	26	1	1
1375	72	24.47020465	29	3	65	84	142	185	52	72	76	95	16	36	36.61111111	37.66666667	95	100	14	17	21	24	1.9	2.2	100	106	112	116	24.1	27.9	8.3	9.7	142	186	3.4	4.1	23.6	25.2	1.1	1.2	135	141	39	59	4.4	6.9	21	1	1
1376	64	23.53036634	35	4	48	86	85	133	48	80	60	98	13	31	36.61111111	36.61111111	92	100	10	14	25	28	0.9	1.1	102	106	88	119	34.7	41	12	13.5	191	248	3.5	5.3	27.3	27.3	1.1	1.1	136	141	18	21	4.3	15.4	14	2	2
1377	75	29.41842618	37	3	75	125	85	159	44	96	55	105	9	32	36.16666667	39.77777778	88	99	12	16	27	31	2.2	2.4	100	101	101	183	31	38.5	10.2	11.7	223	246	4	4.7	28.5	29.3	1	1.1	137	139	69	73	11.6	13.3	24	1	1
1378	75	29.73475335	49	8	78	126	106	147	59	97	73	107	16	30	35.22222222	37.66666667	89	100	13	18	22	27	2.2	4.1	99	105	122	158	31.6	32.4	9.8	10.3	167	206	3.8	4.1	34.5	59.8	1.5	1.2	136	141	48	97	6.6	8.1	24	1	1
1379	75	31.31638916	37	4	79	104	87	112	55	76	64	82	13	30	35.77777778	36.55555556	91	98	18	19	34	35	3.2	3.3	91	94	134	141	30.2	30.5	10.2	10.4	281	285	3.4	3.6	30.8	85.2	3.3	3.4	142	142	104	105	7.2	8.2	24	1	1
1380	86	21.34990496	63	11	80	82	83	142	25	57	47	90	11	40	35.27777778	38.94444444	73	100	16	28	13	25	2	2.7	104	112	143	299	22	34.1	7.3	11.7	147	156	3.4	5	37.7	97.1	1.4	1.7	136	152	47	57	9.5	16.6	25	1	1
1381	78	28.98114344	46	3	60	90	100	133	42	68	61	76	9	26	35.61111111	36.55555556	95	100	10	10	20	22	1.7	1.9	109	115	77	213	26.6	32	9.2	10.8	116	156	4	4.4	30	32.6	1.1	1.2	136	141	41	46	7.1	15.1	9	1	1
1382	85	37.09684839	31	1	48	68	89	144	33	108	51	114	11	22	35.16666667	37.05555556	81	98	13	14	33	36	0.9	1	97	98	97	127	29.3	31.2	9.9	10.4	237	246	3.6	4.2	39.3	46.8	1.2	1.2	141	142	23	23	8.6	9.7	10	2	1
1383	76	19.57074621	33	3	60	83	98	154	49	97	65	100	13	32	35.55555556	37	95	100	12	21	21	27	0.8	2.3	92	108	96	567	28.6	31.1	9.8	10	257	292	3.9	4.5	28	58.3	1.2	4	130	143	13	16	10.2	12.2	6	2	3
1384	88	31.94904349	47	6	81	110	88	116	55	82	61	90	6	24	35.44444444	36.11111111	88	100	16	16	27	30	1.6	1.7	103	104	98	104	52.7	52.7	16.3	16.3	186	186	5.2	5.4	33.1	35	1.4	1.7	142	144	36	39	8.6	8.6	15	1	1
1385	81	24.48979592	52	7	84	148	63	192	40	111	47	127	16	32	35.33333333	36.83333333	92	99	7	13	29	32	0.7	0.7	99	101	101	120	30	40.8	10	13.4	319	433	3.6	4.6	27.2	28.6	1	1.2	134	139	35	38	9	15.5	20	1	1
1386	76	35.42864229	49	5	67	89	100	146	44	88	57	95	13	23	35.77777778	37.33333333	93	97	15	16	27	30	2	2.1	102	102	178	236	40.4	41.1	13.6	13.8	168	179	4.8	5.1	63.6	63.6	1.1	1.1	140	142	28	32	11.6	13.1	15	1	1
1387	76	32.82413837	52	7	62	80	116	164	46	81	65	98	18	35	35.55555556	37.27777778	88	100	10	14	30	33	1.2	1.3	100	102	45	136	36	37.7	11.5	12	178	192	4.4	5.3	25.9	26.8	1.2	1.3	137	141	30	30	7.2	10.8	15	1	1
1388	78	26.37056314	27	3	74	101	96	146	36	113	51	120	15	30	35.77777778	38	83	99	15	17	29	29	1	1.1	93	96	142	235	43.4	43.8	14.4	14.8	211	220	4.1	4.5	32.9	37.9	2.7	7	134	136	16	17	13	15.8	22	1	1
1389	69	30.73060942	30	1	93	115	110	129	68	95	79	99	14	31	35.44444444	36.27777778	91	99	18	25	19	24	1.1	1.4	95	99	116	165	29	40.4	9.7	12.8	239	283	3.6	5.5	28.6	29.9	3.1	3.3	133	134	33	36	7.3	7.6	11	2	1
1390	69	29.27783633	23	0	66	87	109	137	56	90	73	97	12	25	35.44444444	36	90	99	14	16	25	28	0.6	0.8	96	100	90	141	38.4	38.4	13.1	13.1	221	221	3.6	5.4	27.1	27.1	2	2	133	137	14	17	5.8	5.8	18	2	1
1391	57	35.87970139	24	6	89	112	70	119	53	83	48	92	20	40	36.44444444	37.16666667	85	97	14	15	22	22	1.1	1.2	99	101	99	106	35	38.1	11.8	12.1	206	214	4.3	4.6	27.6	121	1.9	2.4	130	134	46	46	13.5	14.3	11	1	1
1392	62	19.94805977	17	1	78	107	73	121	34	61	44	80	9	24	36.05555556	37	83	100	12	12	25	26	1	1	100	101	117	179	30.1	35.9	11.1	12.2	199	295	3.9	4.3	27.3	27.3	1.1	1.1	134	134	21	26	8.5	10.9	13	1	1
1393	75	43.54847419	34	3	51	74	82	150	48	88	60	99	13	31	35.55555556	37.83333333	94	100	12	14	29	31	1.1	1.2	103	104	130	206	27	27.7	8.6	8.9	249	288	4.4	4.7	23.3	44.3	1.1	1.1	141	143	17	20	9.3	11.5	0	2	1
1394	63	25.97011555	37	5	72	100	126	163	66	95	85	111	10	25	36.11111111	37.55555556	94	100	13	14	26	27	1.4	1.9	104	105	53	212	27.1	30.5	9.2	10.3	125	145	4.9	5.4	21.4	26.7	1.2	1.3	139	140	24	36	7.6	9.8	13	2	1
1395	84	23.4793369	50	7	69	115	85	158	24	56	45	83	14	22	36.55555556	38.66666667	95	100	12	15	26	29	3.9	4.4	96	101	81	107	21	26	6.6	8.5	155	160	4.3	4.7	26.4	66.7	1.2	1.5	135	137	50	91	9.1	9.9	17	2	1
1396	62	27.6816609	40	5	76	103	82	142	49	107	58	113	14	34	36.05555556	36.7	91	100	8	17	20	25	0.9	1.1	104	111	95	175	28.4	40.4	9.7	13.9	206	296	3.5	4.8	37.9	150	1.1	1.4	137	139	16	19	9	14.2	-1	1	3
1397	82	29.30062571	49	8	90	117	86	140	45	77	63	96	12	38	36	37.72222307	84	100	12	12	23	24	1.1	1.2	100	109	89	195	23	31	7.6	10.3	188	222	3.8	5.4	44.9	61.4	1.4	1.5	136	139	25	30	13.5	19.1	6	1	1
1398	46	30.83289383	34	2	43	84	80	108	44	78	28	82	14	21	35.5	36.77777778	89	98	13	18	26	30	1.2	1.9	86	89	86	132	38.4	41.1	11.7	12.3	236	299	3.3	6.9	31.5	31.5	1.4	1.4	123	130	39	46	6.2	7	18	2	1
1399	80	35.29554952	43	5	80	110	88	140	34	102	53	109	18	31	36.16666667	36.94444444	86	100	19	22	19	25	2.9	3.3	96	98	67	407	25	28.3	8.7	9.1	287	319	4.3	4.6	23.6	108.6	1.1	1.3	133	137	60	72	16	18.3	31	2	1
1400	68	20.77562327	49	5	69	121	87	165	44	88	56	118	14	29	36.16666667	37.83333333	91	100	12	17	28	30	0.9	1.1	100	103	137	147	32.9	36.4	10.8	11.8	328	329	3.7	4.2	32.2	150	1.2	1.3	139	143	17	18	15.7	25.7	14	2	1
1401	45	23.67125363	26	5	67	85	95	126	51	75	65	90	7	37	35.33333333	36.38888889	85	100	15	16	29	30	4.1	4.7	90	96	74	155	32.7	35.1	11	11.5	159	174	3.4	4.6	33.1	33.1	1.4	1.4	132	138	19	20	7.9	10.1	18	2	2
1402	21	28.90625	13	2	69	109	72	150	35	94	49	117	12	32	36.33333333	38	93	100	10	10	23	24	0.5	0.6	106	110	98	155	24.9	35	7.8	11.6	155	168	3.4	4.1	43.8	43.8	1.2	1.2	135	137	7	7	7.7	9.8	13	2	3
1403	68	19.97918835	47	5	78	127	82	138	44	89	53	93	15	27	36.66666667	37.22222222	84	100	17	18	27	30	3.2	4.1	93	96	115	148	27.8	29.1	9.5	9.7	293	420	4.7	6.6	22.5	36.5	1.7	2	133	138	50	81	6.3	10.9	14	2	1
1404	82	25.4758295	40	5	70	89	90	136	39	58	51	76	15	22	35.38888889	37.11111111	92	100	9	16	37	41	2	2	93	97	122	157	27.5	31.2	9	10.1	119	135	4	4.4	30.2	30.2	1	1	139	143	74	76	6.7	9	9	1	1
1405	82	24.39105884	45	6	64	110	74	118	30	51	43	70	12	30	35.27777778	37.66666667	88	100	10	13	34	37	1.7	2	104	111	37	242	25.5	28.2	8.1	8.7	114	136	3.8	4.1	28	63.5	1.1	1.1	147	153	78	81	6.8	11.4	14	1	1
1406	77	25.89668802	60	2	86	124	81	134	39	93	52	97	14	34	36.05555556	36.55555556	92	100	15	25	14	21	0.8	0.8	89	99	101	129	37.3	37.3	12.9	12.9	210	210	3.6	4.7	36	36	1	1	121	130	17	20	13.1	13.1	20	1	1
1407	72	26.29848784	32	3	69	96	100	152	35	68	56	89	10	30	35.66666667	36.5	93	100	13	15	26	27	1.4	1.6	103	105	121	322	26.6	35	9	11.4	132	198	4.1	5.5	25.6	27.7	1	1.2	137	141	40	65	3.7	9.9	6	2	1
1408	63	42.11208293	33	3	83	152	70	113	43	69	52	83	10	27	35	35.83333333	86	100	13	15	25	25	1.3	1.4	97	98	118	121	29.6	31.8	8.8	9.6	149	171	3.7	4.6	31.8	33.7	1.3	1.3	130	134	49	52	9.9	10.6	22	2	3
1409	69	22.49134948	41	9	77	108	84	128	38	54	49	78	14	33	36.38888889	37.94444614	96	100	11	15	20	25	1.2	1.6	97	107	87	172	28	46.7	9.3	15.3	58	156	3.4	5	28	30.9	1.2	1.5	129	136	25	38	9.2	22.9	24	2	1
1410	69	25.20610967	43	7	70	82	85	117	44	77	2	85	17	34	34.94444444	36.94444444	92	100	15	20	26	30	3.6	4.4	90	95	106	122	29.2	30.4	9.5	9.6	134	158	4.5	4.9	37	37.2	3.5	4.1	132	135	69	81	18.5	24.4	24	2	1
1411	70	43.14524758	44	7	58	82	86	177	29	101	49	107	17	30	36.55555556	37.44444444	87	100	13	16	23	27	2.4	2.6	102	107	152	255	23	27.8	7.3	9	149	167	3.5	3.9	45.3	58	4	7.3	139	142	60	62	6	9	8	2	3
1412	74	25.30617306	45	8	70	77	83	128	38	75	53	81	1	21	35.66666667	37	96	100	16	17	25	29	1.5	1.6	92	98	88	119	24.2	28.7	7.5	8.9	267	327	4.2	5.1	45.7	59.7	3.4	3.8	133	135	30	34	8	15.5	12	1	1
1413	74	28.40550436	32	5	82	104	74	123	41	81	46	89	17	27	35.61111111	36.5	95	100	12	17	25	27	2.4	2.6	89	93	107	156	31.5	34.3	10.1	11.2	179	205	3.9	4.2	41.6	48.4	3	3	127	128	47	49	8.3	9.7	22	1	1
1414	74	25.30617306	62	11	70	83	83	128	29	57	47	78	10	34	36.94444444	37.66666667	93	100	15	21	19	22	1.7	1.8	100	104	89	109	28.1	34.7	8.1	9.9	275	324	3.9	7	33.7	50.1	1.8	2.1	133	136	25	29	20.7	33.7	22	1	1
1415	74	24.30248706	33	4	70	94	85	159	31	74	48	87	16	26	35.66666667	36.22222222	86	100	8	13	34	37	1.4	1.6	96	96	110	142	23.2	23.4	7	7	227	227	4.3	4.6	53.2	60.8	1.1	1.1	137	138	48	52	8.2	8.2	22	1	1
1416	74	28.78577186	32	2	77	119	84	134	48	77	56	88	16	31	36.11111111	37.94444444	94	98	12	14	27	31	1.2	1.5	93	97	75	112	36.5	41.9	11.9	13.2	261	287	3.7	4.1	39.9	39.9	2.5	3	132	135	32	35	12.5	14.1	17	1	1
1417	54	28.15749576	21	2	58	70	101	174	49	85	67	117	9	21	36.5	36.94444444	90	98	11	13	27	29	1.3	1.3	100	104	88	265	34.7	35.8	11.3	11.8	238	248	3.9	4.5	47.2	59.8	1	1.1	136	142	27	30	10.7	10.7	5	1	1
1418	81	23.13437463	33	3	92	111	101	138	45	71	62	111	17	26	35.77777778	36.11111111	94	100	15	16	24	27	2.2	2.2	94	97	94	167	31.3	35.8	10.5	11.5	201	205	4.7	5.1	26.5	20.8	1.4	1.1	131	132	30	33	5.3	6.4	20	1	1
1419	60	21.40792876	28	3	66	82	76	124	45	106	45	109	5	28	36.38888889	37.22222222	85	100	12	13	24	24	2.2	2.2	99	100	109	114	27.3	27.7	9.1	9.4	164	221	4.2	4.4	26.6	29.2	1	1	131	133	38	47	11.5	11.5	4	2	3
1420	60	21.4532872	56	7	84	126	88	148	42	100	58	103	9	28	35.83333333	37.5	91	100	10	15	22	23	1.7	1.9	104	111	98	186	16.5	38.9	5.5	13.2	106	277	3.1	4.5	24.5	42	0.9	1.8	134	141	32	37	7.8	17.3	4	2	3
1421	79	23.26895252	48	6	63	80	105	134	37	67	53	81	15	23	36.16666667	37	88	99	11	14	31	32	4	4.8	97	100	96	109	27.2	30.2	9.5	10.3	138	152	3.2	3.7	28.6	28.6	1.3	1.3	139	139	17	22	110.6	124.2	12	1	1
1422	71	24.05693475	35	5	84	105	76	134	43	69	53	85	9	22	36.66666667	36.66666667	96	100	10	12	25	28	0.7	1	104	110	112	146	27	40.3	9	13.7	125	192	3.4	4.7	31.9	82.9	1.3	1.3	135	142	9	13	6.3	7.2	-1	1	1
1423	80	27.33691534	35	2	83	97	94	119	65	82	74	86	11	20	35.44444444	37	97	100	13	19	19	23	1.1	1.2	87	89	110	162	25.4	29.1	8.5	9.6	171	174	3.9	4.8	26.7	26.7	1.1	1.1	118	123	16	18	4.5	5.1	20	2	3
1424	80	28.11797007	41	3	76	92	99	134	45	86	55	94	14	22	35.83333333	36.88888889	94	100	17	18	20	22	1.6	1.8	80	82	112	147	27.4	27.4	9.3	9.3	150	150	4.4	5.1	33.4	47.8	1.4	1.1	114	116	28	38	4.5	4.5	20	2	3
1425	66	27.67281317	34	6	69	114	90	116	46	76	57	84	12	21	36.38888889	36.94444444	94	100	15	19	21	24	2.6	3.1	100	106	94	153	33.5	34.1	10.8	10.9	243	251	4.7	5.7	32.1	32.1	1.2	1.2	134	137	68	72	6.9	9.8	13	1	3
1426	76	28.49761517	35	1	69	88	77	132	45	71	52	92	8	28	36.16666667	37.11111111	94	100	16	18	21	23	0.9	1	104	107	124	141	27.3	34	9.7	11.3	199	259	3.2	4	93.7	93.7	1.3	1.3	141	143	14	17	7.7	10.3	7	2	1
1427	73	32.29173125	41	3	86	106	91	120	38	63	52	76	17	22	36.16666667	37.72222222	92	98	14	14	22	24	1.1	1.3	103	105	101	118	30.2	30.3	10.1	10.1	134	137	3.6	3.9	24.5	24.5	1.3	1.3	137	137	29	32	10.8	11.7	18	2	1
1428	55	28.90305324	28	4	79	82	94	109	55	78	67	84	15	28	35	36.11111111	91	100	13	17	33	34	2.3	3.1	90	96	83	117	29.4	30.8	9	9.5	177	179	3.3	4	41.1	47.7	2.7	4	136	139	104	119	4.8	5	34	1	2
1429	78	28.4047636	28	1	65	89	119	203	57	120	75	133	12	25	36.77777778	37.11111111	83	99	11	15	38	41	1.1	1.4	88	89	57	240	43	43.9	13.2	13.8	191	219	4.5	4.9	30.8	150	1.1	1.2	135	137	23	25	5.2	6.3	10	2	2
1430	78	33.18872378	26	1	66	90	114	167	44	78	62	128	14	24	36.44444444	36.94444444	93	100	7	7	44	44	0.9	0.9	90	90	251	251	37.3	37.3	12.4	12.4	165	165	4.2	4.2	23	29.3	1.9	1.6	137	137	21	21	6.1	6.1	10	2	2
1431	73	27.72744271	32	1	80	98	88	109	52	77	32	94	13	25	35.88888889	36.88888889	93	98	12	15	25	27	1.1	1.1	97	101	131	146	30.9	32.1	10.3	10.4	276	293	4.1	4.5	32.1	32.9	4.4	5.1	132	136	43	44	5.5	5.6	11	2	1
1432	88	24.59721716	37	2	60	77	94	175	44	75	27	95	8	24	36.5	37	90	100	11	12	21	26	0.7	1	106	115	103	126	27.2	33.6	8.2	10.3	178	233	3.5	4.7	42.4	44.3	5.2	6.1	139	143	11	14	4	6.3	7	2	1
1433	78	31.79012346	45	4	61	79	92	120	35	64	48	72	9	18	36.27777778	36.77777778	94	100	15	17	31	36	2	2.3	90	91	100	129	33.4	33.4	10.9	10.9	134	134	3.5	4	33.7	33.7	2.3	2.6	135	137	79	81	9.9	9.9	25	1	1
1434	78	27.17391304	52	3	54	82	84	109	37	89	37	91	11	24	36.27777778	36.77777778	94	98	16	18	27	29	2.6	2.7	87	89	99	184	27	30.8	9.1	9.9	346	381	4.8	5	37.1	37.5	2.3	2.9	127	128	84	93	12	15.6	25	1	1
1435	74	29.77777778	28	1	79	105	125	151	56	78	72	90	20	35	35.94444444	36.33333333	94	100	15	15	31	31	1	1.2	102	103	144	184	26.2	30.5	8.9	10	227	273	3.5	3.6	35.4	40.5	14.6	21.8	144	145	31	34	5	8.5	24	2	1
1436	74	26.88780888	41	2	78	93	82	114	20	55	40	68	10	23	37.05555556	37.66666667	87	99	14	15	25	26	1.5	1.6	105	106	92	121	24.9	26.6	8.4	8.6	169	185	4.6	4.7	35.8	35.8	3.9	3.9	140	141	39	44	4.8	6.7	26	1	1
1437	83	32.90788629	48	5	69	90	118	180	40	67	60	106	17	29	35.22222222	37.05555556	85	100	14	17	29	36	1.6	2.8	94	97	95	121	26.4	27.1	8.1	8.4	303	323	4	4.7	30.9	34.1	1.1	1.2	137	141	25	55	7.2	9.2	15	1	1
1438	77	29.38475666	31	5	105	136	88	115	61	76	70	89	8	26	35.61111026	36.83333503	96	100	13	13	21	21	0.5	0.6	103	114	102	191	23	34.1	7.6	11.8	153	164	3.1	4.9	29.8	38.4	1.4	1.4	139	141	13	14	15.8	15.8	13	2	1
1439	52	30.83916202	18	2	78	104	91	134	49	88	60	89	16	32	36.55555556	37.22222222	92	99	16	19	25	25	1.2	1.2	102	102	174	211	35.1	38.3	10.7	11.5	183	185	4.2	4.6	34.9	34.9	1.2	1.2	139	141	17	23	8.8	10.2	18	1	2
1440	52	28.15749576	30	2	94	117	98	141	48	90	57	102	20	43	36.5	36.77777778	87	100	14	23	17	25	1	1.4	100	106	270	526	32.2	32.8	9.8	9.9	274	298	4.8	5.2	31.3	32.6	1	1.1	139	140	24	34	11.2	11.8	3	1	2
1441	52	30.16874546	25	2	91	117	87	120	50	100	60	104	21	33	36.11111111	36.94444444	93	100	17	20	24	24	1.1	1.6	100	109	69	562	38.6	40	11.7	11.9	245	247	4	4.6	36	36	1.1	1.1	139	146	18	30	9.3	10.4	6	1	2
1442	65	29.32098765	20	3	83	117	104	144	47	96	68	102	12	25	36.61111111	37	92	98	13	13	25	25	1.2	1.2	104	104	97	97	40.8	40.8	14.4	14.4	226	226	4.1	4.1	29.2	129	1.3	1.4	138	138	22	22	8.9	8.9	-1	1	1
1443	35	31.05540827	12	2	78	102	123	188	79	119	90	132	16	29	36.33333333	37.44444444	90	100	12	13	29	32	2.8	2.9	98	101	100	120	30.3	31.2	9.4	9.6	354	418	3.2	4	35.5	26.2	1.2	1.2	139	139	34	35	9.2	12.9	17	1	3
1444	81	22.58270917	51	5	47	124	71	209	34	109	46	119	14	26	36.05555556	36.77777778	89	100	15	17	29	30	1.6	2	100	101	124	151	28.8	32.9	9.7	10.7	78	79	3.8	4.2	28.2	32.4	1.8	2.1	141	143	36	38	2.8	3.2	31	2	1
1445	72	25.35405461	58	12	53	126	64	200	38	125	49	137	16	38	36.38888889	37.5	78	100	8	14	26	36	0.9	1.6	105	120	108	178	21.5	35	7.2	11.8	78	161	3.6	5	26.5	37.6	1.5	1.7	137	160	24	36	9.2	12.7	18	1	1
1446	72	25.21735858	34	5	68	108	94	184	42	80	62	109	10	44	36.2	37.5	92	100	8	8	22	23	1.2	1.2	105	116	87	230	20	32	6.7	10.8	139	158	4.1	8.2	33.4	47.4	1.4	1.4	134	138	22	23	16.2	22.2	18	1	1
1447	78	34.1932133	29	3	91	107	104	178	35	117	56	121	12	32	35.61111111	36.94444444	85	100	8	14	34	42	1.1	1.2	97	106	30	130	33	33.8	9.7	10.2	220	260	3.9	4.6	22.5	23.5	1.2	1.5	144	149	25	29	8.7	9.2	11	2	1
1448	69	34.01395692	61	12	57	91	65	95	36	58	43	69	13	39	35.61111111	38.44444444	77	100	13	19	21	26	3.4	3.8	99	102	189	218	35.7	36.7	11.6	11.7	354	468	5	5.2	30.1	30.1	1.5	1.5	134	136	35	38	13.3	23.5	23	1	1
1449	83	27.70083102	51	7	68	103	64	127	37	79	48	84	16	24	36.22222222	37.11111111	93	100	14	17	18	25	1.3	1.5	107	111	115	166	33.4	41.6	11.1	13.5	229	290	3.7	5.3	27.7	31.1	2.9	3.7	137	143	27	33	11.2	13.7	12	2	1
1450	83	24.99333136	37	3	60	78	98	124	36	69	51	77	17	26	35.55555556	36.27777778	95	100	12	20	20	29	2.5	2.6	100	102	106	174	30.7	33.5	9.7	10.6	246	359	4	4.8	29.1	33.5	2.8	3.5	137	140	50	55	6.3	11.3	12	2	1
1451	60	27.82263629	21	2	92	107	87	122	35	79	48	113	17	33	36.44444444	37.16666667	95	100	10	18	25	29	1	1.2	93	96	167	209	37.6	38.6	12.4	12.7	302	335	4.4	5	28.4	29	1.4	1.4	127	134	18	25	10.4	12.2	10	2	1
1452	75	22.95908766	21	2	72	90	83	147	47	90	30	94	22	40	37.33333333	38.27777778	88	99	13	18	22	26	0.5	1.1	97	98	88	168	26.4	26.4	8.6	8.6	227	227	3.9	4.4	76.5	76.5	1.3	1.3	133	134	17	22	9.1	9.1	11	2	1
1453	75	22.03856749	36	5	53	84	83	116	39	81	52	84	6	37	36.27777778	37.55555556	89	99	14	20	20	24	1.1	1.2	96	99	84	116	24.6	25.4	8	8.3	184	354	4.3	5.1	30.6	32.9	1.3	1.3	129	133	25	29	6.6	7.6	11	2	1
1454	78	24.7427506	44	7	78	125	80	131	47	97	56	117	12	28	36.0000017	36.66666667	75	100	9	12	24	28	1.1	1.5	107	109	85	188	30	33.8	10.9	11.7	64	73	3.4	4.7	31.2	33.6	1.2	1.3	139	142	25	27	5.7	7.3	13	1	1
1455	78	22.13825054	33	4	77	99	92	128	46	81	58	111	21	32	36.66666667	37.72222222	87	100	8	8	39	39	1.6	1.6	101	101	113	113	29.8	29.8	9.9	9.9	101	101	4.2	4.2	27.1	26.2	1.3	1	144	144	39	39	7.1	7.1	13	1	1
1456	64	31.2385898	29	5	53	69	102	137	46	108	62	113	16	30	36.94444444	37.33333333	94	100	15	16	26	26	0.8	0.8	104	106	116	140	34.1	35.2	11.6	11.6	181	185	3.3	3.4	29.6	29.6	1.6	1.6	143	144	17	17	6.6	7	14	2	3
1457	44	56.73504733	24	4	70	87	72	111	47	79	54	111	15	25	36	36.94444444	92	96	14	15	27	29	1.5	1.6	93	97	103	145	41.9	44.8	13.7	14.9	281	305	4.2	4.9	23.5	23.5	1.2	1.2	133	135	44	46	6.3	6.9	8	1	1
1458	44	40.96265909	28	3	70	79	71	124	43	76	49	79	19	46	35.88888889	36.44444444	91	100	18	22	32	36	2.1	2.4	77	82	109	117	43.2	43.2	14.2	14.2	392	398	4.1	4.7	23	32.9	1	1.2	125	132	85	95	6.9	6.9	8	1	1
1459	79	23.44050057	47	2	91	137	82	112	46	75	57	81	14	25	35.55555556	36.05555556	90	99	20	24	15	19	1.3	1.3	94	94	105	157	46.8	46.8	16.2	16.2	334	334	4.2	5.1	145.9	145.9	4.8	6.3	128	129	53	54	19.7	19.7	24	1	1
1460	85	25.86451247	50	6	75	78	67	122	40	76	46	85	13	23	36	37.16666667	91	99	18	20	23	27	2.6	3.1	96	99	115	123	34.5	37.5	12	13	124	151	3.5	5.1	34.2	35.8	2.5	2.5	134	138	84	93	4.7	6.3	11	1	1
1461	85	24.19655895	43	5	75	87	66	127	44	75	33	85	11	23	35.83333333	36.5	95	100	15	16	26	27	1.9	2	97	99	112	113	29.4	32.5	10	10.9	153	203	4	4.1	37.3	38.9	3.7	3.9	135	137	60	63	4.5	5.8	7	1	1
1462	79	24.90582248	33	4	70	80	73	128	12	75	34	89	9	29	34.94444444	36.61111111	93	100	9	12	37	40	1.5	1.6	96	98	43	157	33.5	33.9	11.1	11.4	130	177	4	4.5	32.1	33.8	1.9	2.5	139	144	46	48	6	10.1	11	1	1
1463	79	31.05540827	42	9	80	85	75	157	47	79	54	94	5	22	35.33333333	37.77777778	94	100	11	13	31	34	1.4	1.5	97	98	19	113	31.8	37.1	10.4	11.5	151	204	3.5	4.2	41.2	41.2	3.9	4.5	137	140	34	35	9.1	12	16	1	1
1464	88	23.23027605	43	4	75	87	90	133	40	67	54	79	18	32	35.33333333	37.11111111	89	100	16	16	28	28	2.2	2.4	98	99	102	110	28.2	28.6	8.6	8.8	219	255	4.1	4.3	42	48.6	3.3	4.1	138	139	88	88	14.4	17	23	2	1
1465	84	41.08883957	44	4	39	78	113	190	61	120	74	135	15	25	35.22222222	36.5	93	100	12	19	27	33	1.9	2.3	101	102	109	127	46.4	48.5	14.9	15.8	148	172	3.3	5.8	33.6	33.6	1.6	1.6	141	143	31	34	10.4	13.3	19	1	2
1466	63	23.38868656	30	7	106	118	125	162	70	120	90	126	14	27	36.16666667	37.05555556	90	100	20	24	18	20	4.1	4.5	103	105	125	208	27.2	29.3	8.7	9.4	117	140	5	6.2	45.5	47.3	3	3.1	137	140	73	78	12.5	13.2	26	1	1
1467	88	20.03738567	59	8	60	75	98	167	38	85	49	106	11	27	36.16666667	36.83333333	87	100	20	24	21	25	2.6	2.7	83	88	86	128	24.2	30.9	9.2	11	196	248	3.7	5	32.1	49.8	1.3	3.9	123	129	63	66	15.9	30.4	14	2	1
1468	80	27.12505425	50	7	73	92	99	150	35	78	55	85	14	36	36.27777778	36.83333333	90	99	16	19	22	25	2.1	2.3	99	102	163	171	21.7	22.9	7.3	8.1	211	240	3.4	4.3	24.6	25.4	1.2	1.3	137	139	47	55	11.1	16.6	18	2	1
1469	89	23.09188292	40	2	60	99	88	153	40	70	56	89	12	29	35.94444444	37.44444444	80	100	14	21	24	32	1.6	1.8	92	94	136	258	30.6	34	10.2	11.2	200	200	4.3	5.2	28.2	111.2	1.8	2.1	132	136	47	53	8.5	8.5	18	1	1
1470	69	27.47170713	37	4	79	87	55	114	38	76	22	84	10	23	35.77777778	36.27777778	88	100	12	12	36	36	2.2	2.2	86	86	185	185	29.3	29.3	8.9	8.9	121	121	3.2	3.2	42.3	42.3	2.7	2.7	131	131	51	51	9.3	9.3	12	1	1
1471	81	27.06405159	47	7	82	102	83	115	46	61	56	81	12	35	36.11111111	37.27777693	96	100	9	15	20	27	0.8	1.2	93	107	101	160	21	35	7.2	11.8	172	247	3.6	5.2	35.5	51.2	1.3	1.6	128	131	26	36	6.6	11.9	19	1	1
1472	86	24.22145329	32	2	63	87	108	147	38	92	58	100	17	26	35.55555556	36.33333333	90	98	17	17	22	23	1.5	1.5	105	106	102	174	28.3	31	9.2	10.4	300	327	3.3	4.8	26	26	1	1	141	141	31	33	13.7	19.2	11	2	1
1473	65	20.0617284	31	4	59	93	89	119	49	68	61	84	8	24	35.5	36.27777778	90	99	8	10	33	37	1.2	1.3	98	99	85	94	31	31	10.3	10.4	140	140	3.4	4.2	37.8	37.8	2.5	2.5	138	140	31	36	5.4	5.4	18	1	1
1474	65	21.91358025	31	4	70	82	73	105	45	67	50	77	9	21	36	37.16666667	95	100	13	13	30	30	1.3	1.5	94	100	91	134	23	34	7.6	11.4	101	113	3.8	4.5	31.4	41.9	1.3	1.6	133	137	28	29	3.8	7.4	9	1	1
1475	65	22.13850887	29	4	70	100	76	101	49	75	56	120	12	21	35.94444444	36.22222222	93	100	9	12	35	36	1.2	1.3	91	92	90	106	36.1	36.2	11.9	12.1	163	172	3.5	3.8	34.3	34.4	1.2	1.3	131	136	34	42	7.1	7.1	15	1	1
[truncated: 7 more columns]
